# Supplementary material for: (1H-1,2,4-Triazol-1-yl)methyl 2-(2,4-dichloro­phen­oxy)acetate
Source: Acta Crystallogr Sect E Struct Rep Online. 2010 Apr 21;66(Pt 5):o1122. doi: 10.1107/S1600536810012456 (PMC2979088; doi:10.1107/S1600536810012456)
Supplement: Supplementary file 2 [file e-66-o1122-Isup2.hkl]

# 
# h,k,l, Fc-squared, Fo-squared, sigma(Fo-squared) and status flag 
# 
data_I
_shelx_title ' A in P2(1)/c' 
_shelx_refln_list_code          4 
_shelx_F_calc_maximum      198.54 
_exptl_crystal_F_000       616.00 
_reflns_d_resolution_high  0.8404 
 
loop_ 
 _symmetry_equiv_pos_as_xyz 
 'x, y, z' 
 '-x, y+1/2, -z+1/2' 
 '-x, -y, -z' 
 'x, -y-1/2, z-1/2' 
 
_cell_length_a    10.8137 
_cell_length_b     6.4514 
_cell_length_c    18.6975 
_cell_angle_alpha  90.000 
_cell_angle_beta  101.047 
_cell_angle_gamma  90.000 
 
_shelx_F_squared_multiplier     1.000 
 
loop_ 
 _refln_index_h 
 _refln_index_k 
 _refln_index_l 
 _refln_F_squared_calc 
 _refln_F_squared_meas 
 _refln_F_squared_sigma 
 _refln_observed_status 
   1   0   0      385.94      105.95    104.48 o 
   2   0   0     1319.86     1283.09      6.53 o 
   3   0   0     4104.39     4193.81     25.70 o 
   4   0   0      181.54      177.71      3.79 o 
   6   0   0       90.95       88.82      4.84 o 
   7   0   0     2804.81     3112.66      6.67 o 
   8   0   0     1105.15     1096.39      7.02 o 
   9   0   0        9.27       16.57      3.79 o 
  10   0   0       21.41       25.70      4.91 o 
  11   0   0       81.46      101.39      7.37 o 
  12   0   0       33.87       36.51      3.93 o 
   1   1   0      466.16      512.21     33.63 o 
   2   1   0     7719.22     7579.25     84.40 o 
   3   1   0      582.13      581.72     12.15 o 
   4   1   0      270.58      290.76      7.09 o 
   5   1   0       27.87       24.29      1.54 o 
   6   1   0      196.77      197.37      5.27 o 
   7   1   0      328.33      332.18      6.60 o 
   8   1   0      127.52      124.84     13.55 o 
   9   1   0      100.13       87.77      8.43 o 
  10   1   0        5.22        1.97      6.53 o 
  11   1   0        1.06        3.79      4.35 o 
  12   1   0        1.62        9.13      5.13 o 
   0   2   0    11948.70    10390.47      5.69 o 
   1   2   0     4536.97     4404.73     94.51 o 
   2   2   0      342.46      382.81     12.01 o 
   3   2   0      377.37      432.38     17.90 o 
   4   2   0     1389.37     1428.85     18.19 o 
   5   2   0      538.18      557.22     17.69 o 
   6   2   0      145.37      150.12     11.30 o 
   7   2   0      343.65      330.85      7.30 o 
   8   2   0      402.30      395.59      9.48 o 
   9   2   0      278.13      279.45      7.72 o 
  10   2   0       99.32       99.00      5.06 o 
  11   2   0        0.35       -3.51      3.79 o 
  12   2   0       52.34       62.84      7.30 o 
   1   3   0      892.57      972.60     36.86 o 
   4   3   0       68.45       75.27      6.46 o 
   5   3   0      298.58      308.52      5.69 o 
   6   3   0        9.79       12.57      3.30 o 
   7   3   0        1.82       13.27      5.83 o 
   8   3   0      652.86      590.43     20.08 o 
   9   3   0      284.31      272.08     13.41 o 
  10   3   0        0.31        5.90      7.37 o 
  11   3   0        4.89        8.43      4.77 o 
   0   4   0       20.76       11.44      1.61 o 
   1   4   0      168.67      150.40      7.30 o 
   2   4   0        2.15        2.18      1.90 o 
   3   4   0      266.76      258.60     12.50 o 
   4   4   0      351.24      357.67     25.35 o 
   5   4   0      432.80      467.98     32.58 o 
   6   4   0      103.13       94.58      4.91 o 
   7   4   0       12.34       16.22      4.14 o 
   8   4   0      104.29      120.84      3.79 o 
   9   4   0        4.80        1.69      7.44 o 
  10   4   0        0.96        1.97      4.91 o 
   1   5   0      230.60      230.65      4.35 o 
   2   5   0      113.17      118.94      6.39 o 
   3   5   0        2.97        5.34      3.51 o 
   4   5   0      469.76      455.55     21.27 o 
   5   5   0       17.26       19.52      5.76 o 
   6   5   0       24.62       25.49      4.99 o 
   7   5   0      143.36      146.19     10.74 o 
   8   5   0       66.18       57.44      6.04 o 
   9   5   0       25.28       22.82      2.53 o 
   0   6   0      648.53      649.13     11.02 o 
   1   6   0       31.13       36.23      5.27 o 
   2   6   0      184.44      180.59      5.27 o 
   3   6   0        0.29       -2.95      1.97 o 
   4   6   0       34.65       31.39      7.16 o 
   5   6   0       58.88       69.02      5.62 o 
   6   6   0       27.86       26.12      5.83 o 
   7   6   0        1.14        0.56      3.79 o 
   1   7   0       67.49       71.83      3.23 o 
   2   7   0       45.23       41.85     11.02 o 
   3   7   0       65.35       71.90      3.09 o 
   4   7   0       27.35       22.68     10.04 o 
   5   7   0      110.82      126.74      7.86 o 
 -12   1   1        7.57       15.52      7.09 o 
 -11   1   1      177.21      184.66      3.58 o 
 -10   1   1        7.80       17.69      7.51 o 
  -9   1   1        0.08       -1.26      4.28 o 
  -8   1   1      191.72      183.47      6.04 o 
  -7   1   1        1.25        3.37      4.14 o 
  -6   1   1      602.59      592.68     12.43 o 
  -5   1   1      920.15      976.82     14.04 o 
  -4   1   1     4604.25     4856.63     80.82 o 
  -3   1   1     1305.86     1280.91     28.65 o 
  -2   1   1    16475.81    14097.63     74.64 o 
  -1   1   1     3197.18     3204.78     62.56 o 
   0   1   1      531.20      496.20     14.18 o 
   1   1   1     1200.43     1264.97     86.22 o 
   2   1   1    14258.39    12739.34    297.92 o 
   3   1   1      399.57      428.45      8.64 o 
   4   1   1      150.71      116.34      2.67 o 
   5   1   1        0.60       -1.61      3.30 o 
   6   1   1        2.61        3.72      2.74 o 
   7   1   1       28.85       32.51      5.20 o 
   8   1   1       56.60       63.33      4.91 o 
   9   1   1     1804.21     1898.09     29.14 o 
  10   1   1      185.88      187.68      8.43 o 
  11   1   1      181.80      175.75      8.85 o 
  12   1   1        5.05        0.49      4.84 o 
 -12   2   1       39.75       41.08      4.70 o 
 -11   2   1       57.46       50.98      9.90 o 
 -10   2   1       85.66       84.54      8.22 o 
  -9   2   1      279.05      271.17      9.20 o 
  -8   2   1       31.51       37.70      7.09 o 
  -7   2   1        7.41        6.67      5.41 o 
  -6   2   1        0.02       -6.18      5.06 o 
  -5   2   1       78.19       77.94      3.79 o 
  -4   2   1      186.77      176.73      3.93 o 
  -3   2   1      402.58      431.18      8.99 o 
  -2   2   1      372.03      372.98      8.85 o 
  -1   2   1      104.03       81.52      2.25 o 
   0   2   1      175.99      128.42      5.97 o 
   1   2   1     2220.29     2170.31    102.86 o 
   2   2   1      351.93      352.54     12.50 o 
   3   2   1      435.98      403.59      4.28 o 
   4   2   1      339.23      345.45      5.13 o 
   5   2   1      150.06      166.27      7.93 o 
   6   2   1      825.18      790.89     11.52 o 
   7   2   1      138.98      144.43      4.07 o 
   8   2   1      328.96      319.12      5.34 o 
   9   2   1      539.38      563.61     11.30 o 
  10   2   1        4.90        3.79      7.02 o 
  11   2   1       29.61       16.85      4.63 o 
  12   2   1      147.98      159.67      7.79 o 
 -11   3   1      145.52      168.16      7.79 o 
 -10   3   1      669.45      655.17      6.04 o 
  -9   3   1      827.89      834.63     13.27 o 
  -8   3   1       28.45       24.22      4.84 o 
  -7   3   1      908.41      885.19     14.82 o 
  -6   3   1        2.16        2.04      3.09 o 
  -5   3   1       34.68       48.17      4.21 o 
  -4   3   1       17.82       14.11      3.37 o 
  -3   3   1     4504.72     4820.26    241.26 o 
  -2   3   1        1.09       -0.49      1.76 o 
  -1   3   1        5.10       11.66      1.83 o 
   0   3   1     2095.32     2139.49     51.54 o 
   1   3   1      922.97      819.54     24.50 o 
   2   3   1     3064.88     3192.84     56.87 o 
   3   3   1      309.47      341.31     22.33 o 
   4   3   1      869.66      885.75     51.54 o 
   5   3   1      633.90      670.89     45.85 o 
   6   3   1      146.53      149.77      6.53 o 
   7   3   1      461.70      447.33     14.53 o 
   8   3   1      337.23      337.45      9.34 o 
   9   3   1        8.65       11.16      5.34 o 
  10   3   1        0.13        4.56      5.41 o 
  11   3   1        2.40       -2.67      5.55 o 
 -10   4   1       42.28       41.00      3.86 o 
  -9   4   1       23.47       21.77      2.95 o 
  -8   4   1      224.04      218.86      8.78 o 
  -7   4   1      406.39      376.35     17.76 o 
  -6   4   1      259.13      261.55     14.89 o 
  -5   4   1      274.80      270.82     17.97 o 
  -4   4   1      237.22      253.40     16.15 o 
  -3   4   1      159.54      165.14      8.57 o 
  -2   4   1      110.87      123.65      5.13 o 
  -1   4   1       69.42       55.19      5.48 o 
   0   4   1     1335.65     1419.23     23.80 o 
   1   4   1       14.73       16.71      1.61 o 
   2   4   1      355.57      287.39     53.85 o 
   3   4   1      101.10       95.84      4.49 o 
   4   4   1      220.44      215.77     12.29 o 
   5   4   1       64.76       62.42      5.41 o 
   6   4   1       44.01       47.39      7.37 o 
   7   4   1      252.47      271.94      7.16 o 
   8   4   1       60.35       63.05      3.86 o 
   9   4   1        0.28        5.83      5.27 o 
  10   4   1        2.83        7.44      4.77 o 
  -9   5   1       38.47       40.30      5.27 o 
  -8   5   1       15.57       18.82      5.20 o 
  -7   5   1       34.17       36.02      3.37 o 
  -6   5   1       80.32       88.96      9.83 o 
  -5   5   1      185.49      192.95     15.03 o 
  -4   5   1       24.36       31.03      2.25 o 
  -3   5   1      152.21      136.92      3.02 o 
  -2   5   1      336.16      317.58     13.69 o 
  -1   5   1       15.38       16.29      2.81 o 
   0   5   1      228.84      207.48      3.65 o 
   1   5   1      528.90      502.24      6.04 o 
   2   5   1       44.01       41.92      3.86 o 
   3   5   1        7.64       10.39      3.16 o 
   4   5   1      352.98      315.75      5.97 o 
   5   5   1        8.03        4.70      5.69 o 
   6   5   1       18.03       20.71      4.63 o 
   7   5   1        4.39        7.65      6.11 o 
   8   5   1       57.26       63.26      7.16 o 
   9   5   1      247.24      279.24     13.83 o 
  -7   6   1        4.65       10.04      3.02 o 
  -6   6   1      243.75      220.12     19.94 o 
  -5   6   1      136.36      133.48      7.23 o 
  -4   6   1        7.63        7.93      2.25 o 
  -3   6   1       15.23       17.62      4.35 o 
  -2   6   1       95.41       86.22      3.93 o 
  -1   6   1      287.05      247.64     49.01 o 
   0   6   1        0.03       -0.07      2.74 o 
   1   6   1        1.82        0.98      4.00 o 
   2   6   1      491.80      524.08     30.05 o 
   3   6   1      161.97      162.90     10.04 o 
   4   6   1        1.76        1.90      4.77 o 
   5   6   1      117.42      111.50      6.60 o 
   6   6   1       21.37       23.80      3.23 o 
   7   6   1        0.00        1.19      6.46 o 
  -5   7   1        0.30        1.61      4.99 o 
  -4   7   1       41.01       40.23      4.14 o 
  -3   7   1        2.13        4.07      3.23 o 
  -2   7   1       18.55       16.43      6.53 o 
  -1   7   1       24.09       26.40      2.74 o 
   0   7   1      224.78      229.88      3.23 o 
   1   7   1       31.93       23.24      5.48 o 
   2   7   1       84.45       85.66      7.23 o 
   3   7   1        0.73        4.07      3.30 o 
   4   7   1       15.83       15.24      3.79 o 
   5   7   1        0.00        0.49      3.30 o 
 -12   0   2      172.62      143.94      7.58 o 
 -11   0   2        6.74       21.20      3.30 o 
 -10   0   2       14.93       19.94      6.74 o 
  -9   0   2       75.24       81.66      2.74 o 
  -8   0   2        2.40        9.41      3.65 o 
  -7   0   2     7625.96     8113.08     87.56 o 
  -6   0   2     1890.63     1841.22     11.37 o 
  -5   0   2      675.37      738.37      4.63 o 
  -4   0   2     1621.87     1699.88     18.75 o 
  -3   0   2     2928.68     3072.00     35.04 o 
  -2   0   2       33.57       32.72      1.61 o 
  -1   0   2     1410.62     1339.40     13.27 o 
   0   0   2      288.57      261.48     10.39 o 
   1   0   2       73.04       74.78      0.91 o 
   2   0   2     1561.07     1758.86     41.36 o 
   3   0   2    22438.73    21703.56     27.03 o 
   4   0   2     3849.68     4102.32     11.30 o 
   5   0   2     5331.89     5660.37     48.80 o 
   6   0   2       89.40       70.42      1.90 o 
   7   0   2     1160.34     1179.95     26.89 o 
   8   0   2       14.98       15.31      2.32 o 
   9   0   2      207.92      225.67      5.97 o 
  10   0   2      398.24      367.64      5.90 o 
  11   0   2       53.81       51.26      2.95 o 
  12   0   2        3.75        8.71      5.41 o 
 -12   1   2        6.66       10.46      7.93 o 
 -11   1   2        0.10        4.14      7.72 o 
 -10   1   2       10.64       10.04      8.71 o 
  -9   1   2       74.61       76.88      6.39 o 
  -8   1   2      127.55      122.45      6.32 o 
  -7   1   2      547.14      560.03     28.51 o 
  -6   1   2       41.98       47.04      4.63 o 
  -5   1   2      910.18     1020.07      6.25 o 
  -4   1   2      604.19      652.85     16.15 o 
  -3   1   2       36.29       50.48     10.39 o 
  -2   1   2        0.86        5.97      3.30 o 
  -1   1   2      320.97      276.64      7.65 o 
   0   1   2     5811.60     4953.38     73.02 o 
   1   1   2     6338.53     5689.51     72.81 o 
   2   1   2     1741.67     1812.99     28.58 o 
   3   1   2     1300.73     1249.18    105.74 o 
   4   1   2        0.04        1.61      3.51 o 
   5   1   2     1252.50     1355.48     19.17 o 
   6   1   2       53.85       56.24      2.25 o 
   7   1   2       55.23       64.32      2.25 o 
   8   1   2        1.01        1.97      5.34 o 
   9   1   2       55.79       57.01      5.76 o 
  10   1   2        0.46        1.19      7.65 o 
  11   1   2       56.51       51.54      5.76 o 
  12   1   2       13.82       16.29      7.02 o 
 -12   2   2       10.36       14.67      8.99 o 
 -11   2   2      111.22      109.53     11.52 o 
 -10   2   2       33.15       42.34      5.69 o 
  -9   2   2       16.75       18.04      4.49 o 
  -8   2   2      207.14      187.54     17.76 o 
  -7   2   2     1646.37     1719.61     56.17 o 
  -6   2   2      327.46      305.50      8.29 o 
  -5   2   2      811.32      818.13     38.27 o 
  -4   2   2        4.11        9.55      2.81 o 
  -3   2   2      654.37      651.59     13.69 o 
  -2   2   2     3143.79     3262.84    140.57 o 
  -1   2   2     1617.97     1663.72     35.88 o 
   0   2   2      135.12      153.49      4.91 o 
   1   2   2      374.64      343.35     15.94 o 
   2   2   2      505.00      452.18     20.99 o 
   3   2   2      163.78      163.60      5.69 o 
   4   2   2       61.81       84.19      5.62 o 
   5   2   2      979.28      934.20     12.92 o 
   6   2   2     1814.92     1858.42     13.41 o 
   7   2   2        0.05        2.60      2.95 o 
   8   2   2        4.44       10.60      3.37 o 
   9   2   2      634.62      635.16     13.27 o 
  10   2   2       67.92       70.92      6.39 o 
  11   2   2      262.07      270.89      9.34 o 
 -11   3   2       18.94       10.39      4.49 o 
 -10   3   2      217.70      233.46      9.13 o 
  -9   3   2      151.06      148.78      5.97 o 
  -8   3   2      540.28      539.45      8.57 o 
  -7   3   2      344.36      316.31     34.33 o 
  -6   3   2      105.98       98.86      7.37 o 
  -5   3   2      196.87      202.29      7.93 o 
  -4   3   2      910.58      954.07     36.72 o 
  -3   3   2        6.24        6.18      2.74 o 
  -2   3   2       10.68        7.65      1.83 o 
  -1   3   2      382.77      272.64     75.69 o 
   0   3   2     1725.40     1823.60     38.13 o 
   1   3   2      333.40      359.85     11.59 o 
   2   3   2     3909.73     3991.31     79.20 o 
   3   3   2      248.57      259.65     13.55 o 
   4   3   2       13.00       17.48      2.88 o 
   5   3   2        4.79       10.74      2.81 o 
   6   3   2      101.55      100.55      4.07 o 
   7   3   2      268.23      275.94      8.29 o 
   8   3   2      206.17      210.71      4.42 o 
   9   3   2      119.87      103.21      7.02 o 
  10   3   2        2.25        3.16      5.41 o 
  11   3   2        0.05       -1.83      4.63 o 
 -10   4   2       26.46       38.20      7.09 o 
  -9   4   2       12.63       11.09      5.27 o 
  -8   4   2       70.09       62.84     10.25 o 
  -7   4   2      979.86     1053.14     35.25 o 
  -6   4   2      261.58      249.05     15.31 o 
  -5   4   2      683.78      678.41     53.78 o 
  -4   4   2      188.86      167.74     13.90 o 
  -3   4   2      604.16      584.25     18.89 o 
  -2   4   2      900.58      851.06     22.33 o 
  -1   4   2     1073.63     1063.04     27.87 o 
   0   4   2       75.26       75.55      4.21 o 
   1   4   2      741.13      697.22     11.23 o 
   2   4   2      436.87      448.53     18.82 o 
   3   4   2        3.72        5.27      3.86 o 
   4   4   2        0.75        0.63      3.02 o 
   5   4   2      135.55      139.02     10.60 o 
   6   4   2      358.49      414.05     20.64 o 
   7   4   2       65.87       68.32      9.20 o 
   8   4   2        0.77        1.76      4.63 o 
   9   4   2      156.05      157.91      9.76 o 
  10   4   2        2.29        1.40      6.18 o 
  -9   5   2       16.16       16.57      6.46 o 
  -8   5   2       26.26       31.10      4.91 o 
  -7   5   2       43.61       50.83      7.23 o 
  -6   5   2        4.47        7.79      2.11 o 
  -5   5   2       23.71       29.63      4.70 o 
  -4   5   2      205.31      180.80      7.86 o 
  -3   5   2      126.15      134.88      8.78 o 
  -2   5   2      148.55      143.38      6.95 o 
  -1   5   2       34.24       38.27      4.00 o 
   0   5   2      246.51      249.89      9.55 o 
   1   5   2      159.08      161.28      6.88 o 
   2   5   2       11.85       21.84      2.67 o 
   3   5   2      262.63      251.58     11.94 o 
   4   5   2      155.92      166.69      3.93 o 
   5   5   2       23.08       23.87      4.00 o 
   6   5   2       37.68       39.04      4.42 o 
   7   5   2        0.02        2.46      4.35 o 
   8   5   2       20.74       17.27      4.49 o 
   9   5   2       17.07       16.01      4.00 o 
  -8   6   2       12.43       14.46      4.07 o 
  -7   6   2      271.65      287.32     10.32 o 
  -6   6   2       16.15       19.03      3.58 o 
  -5   6   2      107.91      102.37      8.36 o 
  -4   6   2        2.47        0.28      5.34 o 
  -3   6   2       15.93       12.57      3.58 o 
  -2   6   2      196.37      201.94      4.00 o 
  -1   6   2        8.05        6.88      3.23 o 
   0   6   2       80.08       82.43      4.28 o 
   1   6   2       13.96       15.31      2.60 o 
   2   6   2       43.02       45.78      3.79 o 
   3   6   2      152.24      147.45      7.72 o 
   4   6   2        0.89        2.74      5.69 o 
   5   6   2       20.22       23.59      3.30 o 
   6   6   2       47.93       52.59      4.21 o 
   7   6   2       65.33       75.48      5.97 o 
  -5   7   2       33.46       28.02      4.49 o 
  -4   7   2       86.56       79.55      3.37 o 
  -3   7   2        9.73       11.94      2.88 o 
  -2   7   2       30.81       35.25      5.13 o 
  -1   7   2       22.28       27.87      2.88 o 
   0   7   2       45.40       54.98      6.04 o 
   1   7   2      279.42      290.48      9.83 o 
   2   7   2       15.18       14.11      3.51 o 
   3   7   2       50.45       50.41      5.76 o 
   4   7   2       77.36       89.03      5.69 o 
 -12   1   3       53.75       59.75      9.34 o 
 -11   1   3        2.08        5.13      7.02 o 
 -10   1   3      222.23      226.86     12.22 o 
  -9   1   3      596.33      603.42      9.34 o 
  -8   1   3        0.48       -1.83      6.25 o 
  -7   1   3       37.27       36.09      4.21 o 
  -6   1   3      502.53      485.67      7.51 o 
  -5   1   3     9271.60     9245.21    145.76 o 
  -4   1   3     3073.59     3255.19     77.59 o 
  -3   1   3      181.21      195.12      4.77 o 
  -2   1   3      602.15      540.02     15.66 o 
  -1   1   3     2899.93     2993.36     71.27 o 
   0   1   3     5239.26     4959.56    146.40 o 
   1   1   3        0.33       24.86     11.16 o 
   2   1   3    39419.34    31908.95    113.04 o 
   3   1   3     5365.07     5334.08     45.71 o 
   4   1   3      465.54      453.30      5.90 o 
   5   1   3     2538.64     2794.66     91.77 o 
   6   1   3      591.55      572.45     11.44 o 
   7   1   3      625.68      618.59     11.09 o 
   8   1   3       85.70       81.38      4.84 o 
   9   1   3      229.58      246.10      2.81 o 
  10   1   3      272.42      286.05      7.37 o 
  11   1   3        8.55        7.23      5.83 o 
  12   1   3      174.92      162.97      6.11 o 
 -12   2   3        3.23        5.27      5.97 o 
 -11   2   3       25.15       28.16      5.20 o 
 -10   2   3       12.62       13.41      8.57 o 
  -9   2   3       14.86       14.32      4.07 o 
  -8   2   3      150.98      156.58      7.37 o 
  -7   2   3      141.02      144.36      6.11 o 
  -6   2   3       63.82       62.28      2.25 o 
  -5   2   3       25.79       21.63      4.07 o 
  -4   2   3        0.10       -0.28      2.95 o 
  -3   2   3       39.78       40.51      2.32 o 
  -2   2   3       99.31      107.71      3.79 o 
  -1   2   3      586.06      564.73     12.29 o 
   0   2   3      177.38      183.68      2.88 o 
   1   2   3      517.57      536.43      3.72 o 
   2   2   3        5.13        8.99      1.12 o 
   3   2   3      329.66      374.80     14.25 o 
   4   2   3     5037.96     5545.64     77.66 o 
   6   2   3      124.69      129.90      5.27 o 
   7   2   3       79.52       75.76      6.04 o 
   8   2   3       22.67       23.24      3.86 o 
   9   2   3      191.78      190.49      7.86 o 
  10   2   3       49.87       46.20      6.74 o 
  11   2   3      488.48      456.95     14.04 o 
 -11   3   3        0.43        5.41      6.60 o 
 -10   3   3       95.85      100.69      6.39 o 
  -9   3   3      158.61      149.13      5.27 o 
  -8   3   3      300.20      310.28      9.83 o 
  -7   3   3        0.59        5.34      4.91 o 
  -6   3   3     1715.37     1778.52     22.68 o 
  -5   3   3     2536.75     2559.44     39.11 o 
  -4   3   3      405.89      408.08     20.99 o 
  -3   3   3      128.79      139.44      4.56 o 
  -2   3   3      758.45      790.40     16.57 o 
  -1   3   3      108.56      105.60      3.44 o 
   0   3   3     1004.91      966.28     25.77 o 
   1   3   3     1230.50     1223.06     33.77 o 
   2   3   3      253.29      166.13      8.57 o 
   3   3   3      217.37      202.57     10.25 o 
   4   3   3     1061.78     1157.06     81.17 o 
   5   3   3       70.38       75.27      6.74 o 
   6   3   3      184.03      177.22      1.83 o 
   7   3   3     1282.05     1312.16     15.66 o 
   8   3   3        7.06        9.83      2.74 o 
   9   3   3       18.69       15.94      4.84 o 
  10   3   3        1.43        1.54      4.99 o 
  11   3   3        2.18        1.12      4.70 o 
 -10   4   3      162.65      169.92      8.99 o 
  -9   4   3       21.97       15.03      6.74 o 
  -8   4   3       36.85       42.06      6.18 o 
  -7   4   3      191.27      189.02      6.04 o 
  -6   4   3      200.49      206.29      9.90 o 
  -5   4   3      166.21      180.24     13.55 o 
  -4   4   3       61.03       63.33      8.78 o 
  -3   4   3       13.71       13.97      1.97 o 
  -2   4   3      548.49      577.16     16.29 o 
  -1   4   3       51.17       52.03      3.72 o 
   0   4   3      811.91      841.51     24.29 o 
   1   4   3       31.49       37.63      4.84 o 
   2   4   3       17.02       14.32      1.19 o 
   3   4   3      408.38      410.68      4.00 o 
   4   4   3        0.02        2.46      2.67 o 
   5   4   3        0.00        1.12      3.30 o 
   6   4   3       38.26       51.54      5.83 o 
   7   4   3       34.58       33.28      3.16 o 
   8   4   3      145.96      150.47      3.86 o 
   9   4   3        3.01        4.70      3.86 o 
  10   4   3        2.96        4.63      5.62 o 
  -9   5   3       73.10       69.16      9.41 o 
  -8   5   3       62.89       48.31      8.36 o 
  -7   5   3        3.28        7.23      4.00 o 
  -6   5   3      168.68      158.40     24.22 o 
  -5   5   3       56.65       59.75      4.56 o 
  -4   5   3       92.13       91.49      3.72 o 
  -3   5   3      153.05      127.23     28.09 o 
  -2   5   3       14.71       14.32      2.74 o 
  -1   5   3        7.66        7.37      3.23 o 
   0   5   3       35.29       40.86      5.62 o 
   1   5   3      384.46      409.00     14.11 o 
   2   5   3      524.55      501.54     12.71 o 
   3   5   3       43.79       43.60      4.91 o 
   4   5   3      277.99      268.43      4.49 o 
   5   5   3       38.41       33.56      5.90 o 
   6   5   3       45.81       43.32      3.58 o 
   7   5   3       61.24       74.29      7.72 o 
   8   5   3        7.09       14.04      3.30 o 
   9   5   3       19.64       29.35      6.04 o 
  -8   6   3        6.78        1.76      4.49 o 
  -7   6   3       39.71       43.95      3.37 o 
  -6   6   3        9.00       12.64      4.00 o 
  -5   6   3      140.08      133.83      5.90 o 
  -4   6   3      197.46      190.21      8.57 o 
  -3   6   3       18.09       24.79      4.14 o 
  -2   6   3        9.10        7.37      3.72 o 
  -1   6   3      905.21      710.42    173.36 o 
   0   6   3        2.10       -0.98      2.67 o 
   1   6   3       19.57       19.52      3.86 o 
   2   6   3       41.10       48.31      5.27 o 
   3   6   3        0.57       -0.14      2.18 o 
   4   6   3       50.45       42.41      5.13 o 
   5   6   3      101.90       90.51      6.25 o 
   6   6   3       26.02       18.54      3.79 o 
   7   6   3       35.63       38.76      5.69 o 
  -5   7   3        2.24       -0.42      2.88 o 
  -4   7   3        2.83        4.00      4.70 o 
  -3   7   3        6.14       12.43      4.56 o 
  -2   7   3       56.73       61.44      3.23 o 
  -1   7   3       21.31       20.08      3.02 o 
   0   7   3       37.31       28.65      3.86 o 
   1   7   3        4.38        6.95      2.88 o 
   2   7   3       83.74       81.66      4.91 o 
   3   7   3       13.42        7.30      3.37 o 
   4   7   3       31.69       38.06      4.35 o 
 -12   0   4      234.74      222.79      6.53 o 
 -11   0   4        6.70       13.13      3.93 o 
 -10   0   4       12.29        2.74      5.27 o 
  -9   0   4     1039.22     1021.26      8.14 o 
  -8   0   4       25.86       23.03      2.32 o 
  -7   0   4     2215.99     2316.71     13.69 o 
  -6   0   4      520.13      527.31      5.13 o 
  -5   0   4        0.02        1.33      3.02 o 
  -4   0   4     2593.44     2648.96     62.77 o 
  -3   0   4     2150.26     2071.66      8.07 o 
  -2   0   4    30585.23    25529.87     79.76 o 
  -1   0   4       73.42       64.95      2.04 o 
   0   0   4     5791.53     5328.19     89.31 o 
   1   0   4       73.49       64.88      2.11 o 
   2   0   4     7642.98     7010.65    228.62 o 
   4   0   4     8564.16     8928.13     20.22 o 
   5   0   4     1035.33     1041.06     28.72 o 
   6   0   4      355.13      367.43      6.95 o 
   7   0   4       62.19       70.00      2.60 o 
   8   0   4        1.86        3.02      3.44 o 
   9   0   4        7.77       10.88      3.93 o 
  10   0   4       69.01       49.64      5.69 o 
  11   0   4      352.65      359.99     14.04 o 
 -12   1   4        0.13        0.14      4.21 o 
 -11   1   4        2.31        2.95      6.39 o 
 -10   1   4       18.58       20.15      6.46 o 
  -9   1   4       88.90       88.26      6.88 o 
  -8   1   4       45.69       42.97      4.77 o 
  -7   1   4       20.59       20.57      4.77 o 
  -6   1   4      328.48      354.58      9.41 o 
  -5   1   4      388.03      442.35     12.92 o 
  -4   1   4      408.68      419.04      7.16 o 
  -3   1   4      235.73      223.14      6.18 o 
  -2   1   4       80.37      102.09      3.51 o 
  -1   1   4      284.96      243.29      7.16 o 
   0   1   4      988.84     1022.88     39.04 o 
   1   1   4     2609.77     2554.88     27.52 o 
   2   1   4     5336.88     5227.50     77.73 o 
   3   1   4       28.35       32.79      2.39 o 
   4   1   4      267.42      295.95      7.23 o 
   5   1   4      813.42      867.70     27.17 o 
   6   1   4       22.59       19.87      4.70 o 
   7   1   4       14.08       14.53      3.72 o 
   8   1   4        8.13        7.02      4.49 o 
   9   1   4       27.31       31.46      4.56 o 
  10   1   4        0.86        6.74      3.79 o 
  11   1   4       29.06       39.04      3.09 o 
 -12   2   4       15.70       20.85      6.88 o 
 -11   2   4      101.73       93.74      4.35 o 
 -10   2   4        0.66        0.07      6.67 o 
  -9   2   4      121.27      129.19      4.63 o 
  -8   2   4     1827.26     1844.38     34.33 o 
  -7   2   4       93.16       94.51      6.39 o 
  -6   2   4        3.62        5.62      4.77 o 
  -5   2   4      277.15      313.51      4.70 o 
  -4   2   4      720.87      659.87     13.06 o 
  -3   2   4       14.21       11.16      5.20 o 
  -2   2   4      129.86      145.06      6.67 o 
  -1   2   4     5706.49     5739.15    101.95 o 
   0   2   4      734.15      722.99     20.08 o 
   1   2   4      824.30      828.88     25.70 o 
   2   2   4     1716.21     1876.19     75.20 o 
   3   2   4      452.59      445.37     13.69 o 
   4   2   4     4967.48     5051.40     93.10 o 
   5   2   4      507.70      476.19     11.94 o 
   6   2   4       70.89       70.64      4.14 o 
   7   2   4      611.31      614.65     15.24 o 
   8   2   4      148.94      145.69      5.76 o 
   9   2   4       45.74       47.11      3.16 o 
  10   2   4       57.48       64.67      8.14 o 
  11   2   4       99.56      125.26      7.86 o 
 -11   3   4       15.14       15.87      6.60 o 
 -10   3   4       44.84       31.60      9.13 o 
  -9   3   4       19.19       19.38      5.41 o 
  -8   3   4        1.77        4.49      3.16 o 
  -7   3   4       36.70       37.35      6.46 o 
  -6   3   4      187.02      182.56      5.20 o 
  -5   3   4      120.26      124.77      5.69 o 
  -4   3   4      911.81      987.77     40.51 o 
  -3   3   4      327.94      362.58     13.90 o 
  -2   3   4      154.95      140.99      3.23 o 
  -1   3   4      245.45      232.62      5.41 o 
   0   3   4       55.04       43.95      3.37 o 
   1   3   4      216.58      232.13     11.23 o 
   2   3   4      748.89      774.11     23.73 o 
   3   3   4      142.64      145.13      8.00 o 
   4   3   4      160.23      166.27     13.90 o 
   5   3   4        1.68        0.70      3.51 o 
   6   3   4      314.27      320.46     11.87 o 
   7   3   4       57.32       53.92      5.62 o 
   8   3   4       65.03       62.77      5.20 o 
   9   3   4       77.63       69.30      5.27 o 
  10   3   4        0.42       -5.34      3.79 o 
 -10   4   4       83.42       85.73      8.78 o 
  -9   4   4       19.95       22.82      7.23 o 
  -8   4   4      445.64      433.71      7.79 o 
  -7   4   4       75.50       79.41      2.67 o 
  -6   4   4      109.53      110.87      6.88 o 
  -5   4   4      401.55      400.15     18.40 o 
  -4   4   4     1756.19     1807.87    120.77 o 
  -3   4   4        3.24        4.56      1.76 o 
  -2   4   4      214.02      199.69      7.79 o 
  -1   4   4      840.98      890.24     26.54 o 
   0   4   4      238.04      213.03      4.99 o 
   1   4   4       55.22       48.80      3.30 o 
   2   4   4       58.96       45.85      4.00 o 
   3   4   4      546.33      502.24     17.41 o 
   4   4   4      780.18      817.08     29.49 o 
   5   4   4      101.09      120.28      8.50 o 
   6   4   4        1.04       -0.14      3.30 o 
   7   4   4        0.18        0.07      3.23 o 
   8   4   4        0.13        1.12      2.74 o 
   9   4   4       38.17       39.32      3.86 o 
  10   4   4       40.42       42.76      4.99 o 
  -9   5   4        3.45        7.79      7.37 o 
  -8   5   4        7.56        4.14      4.14 o 
  -7   5   4        8.70        4.35      4.14 o 
  -6   5   4       23.30       24.65      5.48 o 
  -5   5   4      233.29      239.43     16.36 o 
  -4   5   4      217.56      226.23     14.74 o 
  -3   5   4     1128.12     1137.47     48.17 o 
  -2   5   4      216.99      223.98      6.67 o 
  -1   5   4        0.79        2.39      2.95 o 
   0   5   4       34.48       33.70      3.09 o 
   1   5   4      592.97      619.50     25.84 o 
   2   5   4      451.55      427.74     16.50 o 
   3   5   4        7.66       12.43      2.25 o 
   4   5   4      234.87      231.43     10.53 o 
   5   5   4       71.25       64.04      3.79 o 
   6   5   4       22.49       23.66      2.04 o 
   7   5   4        4.03        3.37      3.16 o 
   8   5   4       13.75        7.44      5.13 o 
  -7   6   4        6.43        8.99      5.06 o 
  -6   6   4        5.08        6.25      3.86 o 
  -5   6   4       11.25       11.73      2.32 o 
  -4   6   4      278.33      279.24      4.35 o 
  -3   6   4       39.35       34.76      3.44 o 
  -2   6   4       47.84       47.82      4.56 o 
  -1   6   4       10.40       10.53      4.42 o 
   0   6   4      388.46      392.15     27.17 o 
   1   6   4        0.01        3.44      3.02 o 
   2   6   4      252.84      240.34     12.01 o 
   3   6   4      139.19      128.00      6.53 o 
   4   6   4       17.67       18.04      4.56 o 
   5   6   4       30.49       39.04      7.44 o 
   6   6   4       30.30       22.89      3.58 o 
   7   6   4       36.97       38.83      4.70 o 
  -5   7   4      207.10      232.20      6.39 o 
  -4   7   4        1.80        8.85      4.42 o 
  -3   7   4      149.63      174.62      7.79 o 
  -2   7   4       11.81       20.08      4.99 o 
  -1   7   4        1.06        0.21      3.09 o 
   0   7   4       41.98       47.46      3.44 o 
   1   7   4        0.14       -0.42      3.72 o 
   2   7   4        0.13        4.56      3.16 o 
   3   7   4       29.54       32.44      1.76 o 
   4   7   4       12.34       18.68      3.86 o 
 -12   1   5       39.01       44.66      7.30 o 
 -11   1   5      491.12      486.16      4.21 o 
 -10   1   5       12.55        4.70      4.77 o 
  -9   1   5       74.97       75.27      5.20 o 
  -8   1   5       92.32       87.35      5.55 o 
  -7   1   5      102.32       86.36      4.28 o 
  -6   1   5       36.46       26.12      4.70 o 
  -5   1   5     1336.96     1360.47     27.59 o 
  -4   1   5     1141.42      947.33     83.70 o 
  -3   1   5      437.05      448.81     16.64 o 
  -2   1   5     5352.79     5512.36     53.15 o 
  -1   1   5      312.01      324.11     12.08 o 
   0   1   5    12440.93    11115.50    114.59 o 
   1   1   5     1111.07     1077.99     38.13 o 
   2   1   5      132.13      117.68      4.91 o 
   3   1   5      892.93      926.12     21.56 o 
   4   1   5      514.95      590.43     11.37 o 
   5   1   5     2379.30     2582.26     41.71 o 
   6   1   5      589.04      584.04      5.90 o 
   7   1   5      353.34      383.65     21.06 o 
   8   1   5      247.54      271.59      4.99 o 
   9   1   5      251.78      244.70      8.43 o 
  10   1   5        0.03        0.42      4.07 o 
  11   1   5      227.99      237.32      6.88 o 
 -12   2   5        9.30       14.04      7.09 o 
 -11   2   5       25.46       26.40      6.04 o 
 -10   2   5       54.57       51.68      8.29 o 
  -9   2   5       30.54       30.12      7.72 o 
  -8   2   5      494.37      469.17     10.67 o 
  -7   2   5        7.59        8.14      3.30 o 
  -6   2   5      676.61      676.30     11.94 o 
  -5   2   5      679.44      740.55     41.85 o 
  -4   2   5       16.10       22.40      2.04 o 
  -3   2   5        0.03        0.14      3.30 o 
  -2   2   5      362.17      389.41      7.79 o 
  -1   2   5       54.96       68.81      2.88 o 
   0   2   5        4.35        4.99      3.23 o 
   1   2   5      239.22      233.32      7.09 o 
   2   2   5     2781.60     2469.28    293.56 o 
   3   2   5     1169.51     1135.99     15.10 o 
   4   2   5     1031.15     1066.48     24.22 o 
   5   2   5      713.44      792.65     14.25 o 
   6   2   5      140.88      146.26      4.77 o 
   7   2   5      904.02      961.02     16.01 o 
   8   2   5      198.26      184.73      5.55 o 
   9   2   5        3.48        7.72      4.63 o 
  10   2   5        1.16        5.48      4.00 o 
  11   2   5        0.05        2.11      3.02 o 
 -11   3   5       10.82       19.73      8.71 o 
 -10   3   5      244.59      234.51      9.97 o 
  -9   3   5       16.93       20.71      5.55 o 
  -8   3   5      207.49      225.67     16.08 o 
  -7   3   5        3.50        3.79      5.83 o 
  -6   3   5      198.23      167.39     21.49 o 
  -5   3   5     2579.83     2812.35     74.01 o 
  -4   3   5      311.03      301.78      9.97 o 
  -3   3   5      485.37      532.08     25.35 o 
  -2   3   5        7.52       11.73      2.81 o 
  -1   3   5      428.66      420.30      6.39 o 
   0   3   5     1553.78     1473.44     37.07 o 
   1   3   5     1675.94     1720.94     33.49 o 
   2   3   5      319.13      339.91     17.90 o 
   3   3   5      662.05      642.60     15.24 o 
   4   3   5      232.52      262.25     20.64 o 
   5   3   5       44.03       52.73      2.67 o 
   6   3   5        8.49       13.13      3.58 o 
   7   3   5      336.89      319.19     34.55 o 
   8   3   5      317.08      345.10      6.74 o 
   9   3   5       10.14       15.66      3.37 o 
  10   3   5       13.06        8.29      4.77 o 
 -10   4   5       83.71       76.46     11.52 o 
  -9   4   5       39.15       41.08      3.79 o 
  -8   4   5       27.08       26.89      5.20 o 
  -7   4   5       89.08       77.66      5.48 o 
  -6   4   5       73.48       80.11      7.93 o 
  -5   4   5      861.75      924.58     41.08 o 
  -4   4   5      157.08      165.07     13.20 o 
  -3   4   5      241.06      252.77     16.43 o 
  -2   4   5        5.50        8.99      3.16 o 
  -1   4   5      237.17      222.72      8.43 o 
   0   4   5        7.33        3.51      3.86 o 
   1   4   5      126.65      163.18     10.18 o 
   2   4   5      589.22      610.65     26.12 o 
   3   4   5        0.28        3.58      4.70 o 
   4   4   5       73.26       56.59      9.13 o 
   5   4   5      289.88      283.95     14.18 o 
   6   4   5       56.90       58.56      3.02 o 
   7   4   5      183.38      183.68      8.14 o 
   8   4   5       13.32        7.58      4.63 o 
   9   4   5        3.75        9.90      2.67 o 
  -9   5   5        6.88        6.39      2.18 o 
  -8   5   5       56.88       60.31      8.14 o 
  -7   5   5        0.33        4.00      5.20 o 
  -6   5   5      719.34      655.94     40.72 o 
  -5   5   5      401.63      445.23     20.57 o 
  -4   5   5      357.41      341.80     17.41 o 
  -3   5   5      864.32      830.91     11.73 o 
  -2   5   5       20.98       30.26      4.99 o 
  -1   5   5      410.55      396.08     13.55 o 
   0   5   5       54.25       48.94      4.21 o 
   1   5   5      309.94      334.92     25.35 o 
   2   5   5        1.76        1.69      3.37 o 
   3   5   5        5.73        5.13      3.79 o 
   4   5   5       84.47       79.62      5.34 o 
   5   5   5      397.10      387.23      8.36 o 
   6   5   5        7.28        6.81      5.76 o 
   7   5   5        0.23        0.07      4.35 o 
   8   5   5       16.82       21.98      3.72 o 
  -7   6   5        9.62       11.37      5.41 o 
  -6   6   5       13.08       13.55      3.86 o 
  -5   6   5       15.56       20.78      5.41 o 
  -4   6   5      321.76      337.03      5.83 o 
  -3   6   5       42.07       43.95      6.18 o 
  -2   6   5      297.57      307.40      7.93 o 
  -1   6   5      287.61      306.48      7.30 o 
   0   6   5       55.03       50.13      3.93 o 
   1   6   5       18.96       22.54     14.25 o 
   2   6   5       47.14       45.78      3.16 o 
   3   6   5      105.31       96.33      5.55 o 
   4   6   5      233.82      204.32      9.62 o 
   5   6   5       59.66       59.19      5.27 o 
   6   6   5      146.48      161.35      5.90 o 
  -4   7   5       11.53       13.13      2.46 o 
  -3   7   5       44.21       48.38      5.69 o 
  -2   7   5       22.19       21.13      5.13 o 
  -1   7   5        0.25        1.90      5.27 o 
   0   7   5       48.77       46.34      4.77 o 
   1   7   5       32.95       32.79      2.95 o 
   2   7   5        5.34        2.46      8.50 o 
   3   7   5       23.63       18.54      6.32 o 
 -12   0   6      130.92      132.21      3.23 o 
 -11   0   6      381.28      392.00      3.51 o 
 -10   0   6      532.75      545.63      5.20 o 
  -9   0   6       71.34       65.65      3.86 o 
  -8   0   6      257.02      226.30      3.30 o 
  -7   0   6      341.26      345.80      2.74 o 
  -6   0   6      515.55      457.16      3.79 o 
  -5   0   6     1284.69     1289.90     21.70 o 
  -4   0   6      215.41      243.29      3.30 o 
  -3   0   6     5894.74     5899.52     12.64 o 
  -2   0   6    22236.06    22813.36    412.02 o 
  -1   0   6       11.51        6.88      1.97 o 
   0   0   6      209.67      227.63      2.88 o 
   1   0   6     4041.23     3864.79     60.81 o 
   3   0   6       24.01       27.87      3.37 o 
   4   0   6      403.85      388.21      6.11 o 
   5   0   6     1344.42     1253.67      6.46 o 
   6   0   6      176.88      162.26      2.11 o 
   7   0   6      254.07      262.53      5.55 o 
   8   0   6        1.48        5.06      5.13 o 
   9   0   6      202.66      223.98      7.09 o 
  10   0   6        7.84        4.99      5.83 o 
  11   0   6        0.13       -3.30      5.83 o 
 -12   1   6       25.51       18.40      6.39 o 
 -11   1   6        0.25       -0.28      4.00 o 
 -10   1   6      157.84      158.33      9.76 o 
  -9   1   6       34.65       32.79      6.53 o 
  -8   1   6       40.96       46.69      6.81 o 
  -7   1   6       16.53       13.13      5.48 o 
  -6   1   6        2.84       -0.21      3.79 o 
  -5   1   6      237.26      278.96      7.30 o 
  -4   1   6       34.09       43.18      6.04 o 
  -3   1   6     1760.99     1981.02     52.59 o 
  -2   1   6     3364.52     3664.54    172.52 o 
  -1   1   6       44.29       44.87      5.69 o 
   0   1   6        0.62        6.18      3.02 o 
   1   1   6      110.65      125.68      2.74 o 
   2   1   6      176.14      162.33      3.37 o 
   3   1   6      483.67      542.19     12.99 o 
   4   1   6      590.79      614.58      7.93 o 
   5   1   6      183.62      172.80      5.41 o 
   6   1   6      360.99      350.23     15.66 o 
   7   1   6      247.53      251.16     13.48 o 
   8   1   6        3.70        1.61      7.65 o 
   9   1   6       49.51       47.18      4.91 o 
  10   1   6        0.45        2.88      3.58 o 
  11   1   6       10.73       15.87      3.30 o 
 -12   2   6       30.45       28.51      9.06 o 
 -11   2   6      312.89      317.09     10.60 o 
 -10   2   6      108.33      120.91      7.23 o 
  -9   2   6      145.09      143.03      3.65 o 
  -8   2   6       95.42       86.22      5.20 o 
  -7   2   6      213.49      216.82      5.83 o 
  -6   2   6      166.80      196.46     13.69 o 
  -5   2   6      321.83      344.96      8.00 o 
  -4   2   6     1071.77     1142.80      9.13 o 
  -3   2   6    10734.25    11358.44    227.56 o 
  -2   2   6     5504.09     5784.23    116.27 o 
  -1   2   6     1809.66     1945.91     60.88 o 
   0   2   6      736.38      829.16     17.06 o 
   1   2   6      327.27      307.19      4.35 o 
   2   2   6     2499.41     2545.05     60.03 o 
   3   2   6        2.55        3.23      2.18 o 
   4   2   6     2687.75     2724.51     86.85 o 
   5   2   6        1.38        1.97      2.25 o 
   6   2   6      234.36      236.34      3.86 o 
   7   2   6       29.16       27.59      5.90 o 
   8   2   6        6.18       14.04      4.91 o 
   9   2   6      168.01      188.52      8.00 o 
  10   2   6       90.44      104.69      5.20 o 
  11   2   6       11.90        9.90      5.20 o 
 -11   3   6      228.44      206.43      9.69 o 
 -10   3   6      336.55      340.82     11.16 o 
  -9   3   6       31.46       37.07      5.20 o 
  -8   3   6        3.01        6.39      4.99 o 
  -7   3   6      171.17      168.58      8.57 o 
  -6   3   6       17.70       16.99      4.35 o 
  -5   3   6       19.19       13.62      5.13 o 
  -4   3   6        4.91        2.67      3.30 o 
  -3   3   6      171.26      186.00      8.85 o 
  -2   3   6        7.37        3.16      3.72 o 
  -1   3   6      207.72      221.45      2.88 o 
   0   3   6      373.14      348.47      8.43 o 
   1   3   6      128.26      151.03      3.30 o 
   2   3   6       22.70       18.33      2.11 o 
   3   3   6       30.54       27.66      2.32 o 
   4   3   6      122.29      150.75     12.01 o 
   5   3   6       19.21       19.38      1.90 o 
   6   3   6     1441.20     1369.10     10.74 o 
   7   3   6       13.02       13.27      3.23 o 
   8   3   6       19.45       15.31      2.04 o 
   9   3   6       23.45       23.45      5.13 o 
  10   3   6        0.79        1.76      6.25 o 
 -10   4   6      145.85      158.96      9.69 o 
  -9   4   6       19.85       21.42      5.55 o 
  -8   4   6        0.14        3.37      3.30 o 
  -7   4   6       28.31       31.81      4.70 o 
  -6   4   6       22.43       12.99      5.06 o 
  -5   4   6      107.19      111.71      4.14 o 
  -4   4   6      103.69      106.87      5.76 o 
  -3   4   6     2555.79     2545.12     49.85 o 
  -2   4   6      429.02      417.91     11.52 o 
  -1   4   6        4.79        3.09      1.83 o 
   0   4   6       28.94       32.51      3.02 o 
   1   4   6      215.78      208.40      6.11 o 
   2   4   6      351.44      374.03     14.53 o 
   3   4   6      302.71      307.68     15.45 o 
   4   4   6      456.06      451.05     11.30 o 
   5   4   6       30.24       35.18      3.16 o 
   6   4   6      163.48      178.76     10.53 o 
   7   4   6        2.32        2.46      4.21 o 
   8   4   6       57.62       62.56      4.42 o 
   9   4   6       11.49       15.59      4.14 o 
  -9   5   6       52.33       60.24      2.88 o 
  -8   5   6        0.32        3.86      3.44 o 
  -7   5   6       28.67       33.21      5.13 o 
  -6   5   6      207.81      199.13     11.02 o 
  -5   5   6       78.82       77.02      5.62 o 
  -4   5   6       27.59       32.44      4.99 o 
  -3   5   6        8.05        5.41      5.41 o 
  -2   5   6       70.74       70.99      4.07 o 
  -1   5   6       15.66       12.71      2.74 o 
   0   5   6      140.02      123.44      4.14 o 
   1   5   6       16.09       11.37      3.58 o 
   2   5   6      129.83      142.39      3.02 o 
   3   5   6       43.32       46.27      2.39 o 
   4   5   6       23.00       19.94      3.65 o 
   5   5   6      286.98      260.21      3.65 o 
   6   5   6       47.08       47.46      7.37 o 
   7   5   6       74.27       63.68      5.97 o 
   8   5   6        4.50        6.32      7.30 o 
  -7   6   6      140.89      136.00      7.79 o 
  -6   6   6        9.45        8.57      3.58 o 
  -5   6   6      303.55      294.41      9.90 o 
  -4   6   6        1.81        6.53      3.86 o 
  -3   6   6        5.92        6.95      2.46 o 
  -2   6   6       12.53       13.62      4.14 o 
  -1   6   6       10.49       11.59      3.09 o 
   0   6   6       14.15       15.73      3.51 o 
   1   6   6      116.92      108.41      3.44 o 
   2   6   6        6.23        8.85      3.23 o 
   3   6   6      128.32      132.84      5.55 o 
   4   6   6       15.69       19.80      3.79 o 
   5   6   6        4.08       -1.05      3.65 o 
   6   6   6        4.31        4.49      6.11 o 
  -4   7   6       13.00       17.48      2.46 o 
  -3   7   6       28.01       32.02      8.22 o 
  -2   7   6        3.13        3.16      5.41 o 
  -1   7   6       94.08       87.07     10.32 o 
   0   7   6       23.74       24.29      4.49 o 
   1   7   6       40.11       32.79      2.46 o 
   2   7   6      101.35      101.04      3.30 o 
   3   7   6       80.16       91.91      6.95 o 
 -12   1   7        2.30        5.83      6.32 o 
 -11   1   7       67.92       63.05      6.39 o 
 -10   1   7      222.90      203.20      5.27 o 
  -9   1   7       39.23       48.80      4.70 o 
  -8   1   7       91.97       89.66      9.13 o 
  -7   1   7     1287.45     1244.96     22.96 o 
  -6   1   7     2538.17     2385.94     64.32 o 
  -5   1   7     1378.57     1388.06     15.10 o 
  -4   1   7     1228.69     1368.33     53.36 o 
  -3   1   7        0.05        6.25      3.65 o 
  -2   1   7       81.02       43.25     17.48 o 
  -1   1   7     2620.57     2617.58     64.25 o 
   0   1   7      825.75      905.13     60.88 o 
   1   1   7      563.70      517.76     11.09 o 
   2   1   7     1327.29     1310.96     19.10 o 
   3   1   7      894.47      901.55     32.51 o 
   4   1   7     1253.47     1334.42     26.26 o 
   5   1   7      142.36      145.97      5.34 o 
   6   1   7      796.23      814.62     23.17 o 
   7   1   7       12.04        4.35      4.70 o 
   8   1   7        0.24       -0.21      2.53 o 
   9   1   7        0.13       -0.84      4.84 o 
  10   1   7       63.68       65.30      4.70 o 
  11   1   7       29.68       34.62      5.20 o 
 -12   2   7       66.63       64.46      5.13 o 
 -11   2   7       30.12       31.10      8.85 o 
 -10   2   7      167.49      167.11     10.04 o 
  -9   2   7       90.27       79.62      5.06 o 
  -8   2   7      208.09      203.34      8.29 o 
  -7   2   7       30.15       30.61      3.79 o 
  -6   2   7       51.13       62.70      6.18 o 
  -5   2   7     1417.29     1491.48     50.69 o 
  -4   2   7       43.24       42.62      8.29 o 
  -3   2   7      397.13      471.63     12.85 o 
  -2   2   7      130.03      116.34      5.27 o 
  -1   2   7      360.18      393.20     21.35 o 
   0   2   7      142.61      139.09      4.00 o 
   1   2   7       63.55       66.49      2.88 o 
   2   2   7     1605.10     1449.36    108.06 o 
   3   2   7       39.54       42.90      2.18 o 
   4   2   7     1333.06     1317.99     31.67 o 
   5   2   7      220.88      231.14      5.20 o 
   6   2   7       43.95       45.99      4.28 o 
   7   2   7      293.96      286.33      6.18 o 
   8   2   7        0.32        3.30      3.23 o 
   9   2   7       56.28       61.09      6.88 o 
  10   2   7        0.13        1.54      3.16 o 
 -11   3   7       26.25       21.91     11.44 o 
 -10   3   7       30.85       34.62     10.18 o 
  -9   3   7      203.57      211.91     13.55 o 
  -8   3   7       44.53       45.92      7.72 o 
  -7   3   7       50.69       42.62      6.18 o 
  -6   3   7      627.39      624.69     15.66 o 
  -5   3   7      516.57      522.11      7.79 o 
  -4   3   7       13.40        8.78      4.91 o 
  -3   3   7       71.82       65.44      3.30 o 
  -2   3   7     2283.71     2285.25     52.03 o 
  -1   3   7      530.37      481.95      7.72 o 
   0   3   7     1863.20     1819.88     41.64 o 
   1   3   7      379.90      389.41      7.51 o 
   2   3   7      306.38      292.23      9.41 o 
   3   3   7       50.26       53.08      4.28 o 
   4   3   7       84.93       92.33      5.97 o 
   5   3   7      153.60      162.33      8.14 o 
   6   3   7     1552.64     1619.77     35.04 o 
   7   3   7      146.02      157.63      3.02 o 
   8   3   7      223.78      234.80      4.84 o 
   9   3   7        0.33       -1.05      5.97 o 
  10   3   7       23.06       25.91      4.70 o 
 -10   4   7        6.95        6.11      5.76 o 
  -9   4   7      106.63       93.10      4.00 o 
  -8   4   7       76.83       84.26      7.93 o 
  -7   4   7       31.46       36.93      8.92 o 
  -6   4   7        1.16        0.21      3.65 o 
  -5   4   7       22.12       21.56      4.00 o 
  -4   4   7       47.29       47.96      5.83 o 
  -3   4   7       99.65       94.65      6.67 o 
  -2   4   7      335.77      336.89      8.57 o 
  -1   4   7       55.52       54.98      6.39 o 
   0   4   7      332.05      284.09     12.22 o 
   1   4   7      220.84      209.17      2.88 o 
   2   4   7        3.06        3.58      4.35 o 
   3   4   7      263.70      241.96      5.90 o 
   4   4   7      151.16      144.36      2.11 o 
   5   4   7        7.83        9.62      1.40 o 
   6   4   7      449.26      451.41     14.18 o 
   7   4   7        0.01        1.90      3.44 o 
   8   4   7       38.46       29.42      3.44 o 
   9   4   7        2.14        2.60      4.14 o 
  -9   5   7       57.57       62.42      6.67 o 
  -8   5   7        5.34        7.93      6.88 o 
  -7   5   7      144.34      156.02      5.48 o 
  -6   5   7       18.03       24.57      6.18 o 
  -5   5   7       48.46       46.55      4.35 o 
  -4   5   7       41.58       38.06      1.54 o 
  -3   5   7       12.69       13.27      4.28 o 
  -2   5   7     1634.09     1654.10     23.59 o 
  -1   5   7     1168.28     1194.69     39.32 o 
   0   5   7        3.63        4.00      7.09 o 
   1   5   7       49.75       45.92      2.39 o 
   2   5   7      118.09      109.25      4.56 o 
   3   5   7       13.68       10.67      4.49 o 
   4   5   7       59.93       51.89      5.55 o 
   5   5   7       17.38       15.45      2.25 o 
   6   5   7      334.15      298.76     36.51 o 
   7   5   7       21.33       33.63      6.46 o 
  -7   6   7        6.67       14.32      3.79 o 
  -6   6   7        0.15       -1.26      3.23 o 
  -5   6   7        3.61        7.37      6.60 o 
  -4   6   7       11.29        8.22      4.70 o 
  -3   6   7      844.05      772.14     68.46 o 
  -2   6   7        0.04       -0.14      4.35 o 
  -1   6   7       92.88       97.81      3.93 o 
   0   6   7       15.33       17.55      3.65 o 
   1   6   7       95.14       96.47      7.58 o 
   2   6   7       51.89       41.57      6.39 o 
   3   6   7      137.49      125.82      6.74 o 
   4   6   7        0.32       -0.28      4.99 o 
   5   6   7        0.01       -3.51      6.60 o 
   6   6   7        2.83        1.61      4.91 o 
  -4   7   7        4.91        7.93      4.28 o 
  -3   7   7       17.00       14.67      3.86 o 
  -2   7   7       35.81       34.40      6.11 o 
  -1   7   7        0.84       -0.28      4.42 o 
   0   7   7        0.89        3.58      3.37 o 
   1   7   7       16.70       12.71      5.55 o 
   2   7   7       37.09       36.72      4.07 o 
 -12   0   8        6.16       10.39      4.00 o 
 -11   0   8       59.46       51.82      5.06 o 
 -10   0   8       79.44       72.88      3.72 o 
  -9   0   8     2482.52     2271.07     37.14 o 
  -8   0   8       27.24       11.59      8.14 o 
  -7   0   8        3.19        2.88      2.74 o 
  -6   0   8       78.54       77.59      3.86 o 
  -5   0   8     2279.84     2351.89      8.71 o 
  -4   0   8      859.13      850.71      3.93 o 
  -3   0   8       47.18       51.40      5.34 o 
  -2   0   8     1221.00     1349.09     55.40 o 
  -1   0   8      926.42      994.65     65.51 o 
   1   0   8     1023.95     1029.69     19.10 o 
   2   0   8     2747.72     2705.27      4.00 o 
   3   0   8     2830.87     2720.86     31.88 o 
   4   0   8        5.66        3.09      1.54 o 
   5   0   8      236.74      230.02      6.32 o 
   6   0   8      266.36      277.70      8.92 o 
   7   0   8     1069.28     1088.25     21.77 o 
   8   0   8      903.91      834.21     17.34 o 
   9   0   8       52.69       61.30      4.00 o 
  10   0   8      136.62      142.18      3.16 o 
 -12   1   8        0.78       -4.35      6.53 o 
 -11   1   8       15.22       11.87      5.27 o 
 -10   1   8      189.00      191.12      8.71 o 
  -9   1   8        6.86       -1.69      7.09 o 
  -8   1   8      161.72      172.09      5.55 o 
  -7   1   8      450.05      426.97      8.43 o 
  -6   1   8      172.91      191.82      4.42 o 
  -5   1   8      310.31      314.56     11.16 o 
  -4   1   8      133.74      157.42      2.25 o 
  -3   1   8      248.49      301.99     13.27 o 
  -2   1   8       43.27       25.49      2.95 o 
  -1   1   8     1070.59     1143.72     22.89 o 
   0   1   8      671.03      719.90     46.62 o 
   1   1   8      119.01      122.10      2.11 o 
   2   1   8       36.52       39.67      3.16 o 
   3   1   8      695.12      715.13     15.31 o 
   4   1   8      118.14      122.03      3.72 o 
   5   1   8      106.38      108.55      3.37 o 
   6   1   8       33.04       36.09      2.88 o 
   7   1   8      302.46      312.52     11.16 o 
   8   1   8       13.17        8.99      2.67 o 
   9   1   8       75.24       71.76      6.81 o 
  10   1   8        1.03        9.76      5.62 o 
 -12   2   8       76.70       71.27      8.50 o 
 -11   2   8        0.57        4.21      7.09 o 
 -10   2   8      908.62      941.64      9.69 o 
  -9   2   8      693.49      670.54      8.99 o 
  -8   2   8      177.08      156.44      5.34 o 
  -7   2   8       16.96       21.84      7.16 o 
  -6   2   8      228.02      262.88     37.14 o 
  -5   2   8      529.56      475.00      8.29 o 
  -4   2   8     1176.22     1050.75     12.29 o 
  -3   2   8     1736.31     2042.31     35.46 o 
  -2   2   8       81.51       80.18      4.63 o 
  -1   2   8       62.44       75.13      6.25 o 
   0   2   8     1060.22      915.73     58.00 o 
   1   2   8       28.49       30.96      1.69 o 
   2   2   8      354.96      307.33      6.04 o 
   3   2   8     1156.75     1130.52     38.20 o 
   4   2   8      961.67      961.58     13.20 o 
   5   2   8      371.24      389.06      9.41 o 
   6   2   8      867.25      905.97     23.94 o 
   7   2   8      408.75      410.12     11.73 o 
   8   2   8       70.61       65.02      4.21 o 
   9   2   8       20.71       20.29      2.53 o 
  10   2   8        5.27        8.57      9.34 o 
 -11   3   8       24.02       27.38      6.46 o 
 -10   3   8       29.10       32.65      4.42 o 
  -9   3   8       99.25       99.77      8.85 o 
  -8   3   8       46.84       43.81      5.13 o 
  -7   3   8      172.45      166.06      6.74 o 
  -6   3   8       99.52       99.21      4.28 o 
  -5   3   8        3.77        1.61      4.42 o 
  -4   3   8       85.29       97.53      4.49 o 
  -3   3   8      193.99      202.08      8.64 o 
  -2   3   8      268.37      304.45      2.88 o 
  -1   3   8      289.38      295.32     12.01 o 
   0   3   8      658.28      646.46     11.66 o 
   1   3   8        3.31        9.27      3.58 o 
   2   3   8       18.76       23.66      3.23 o 
   3   3   8        4.98       -0.07      3.93 o 
   4   3   8      393.14      399.17      5.41 o 
   5   3   8       68.22       62.21      4.14 o 
   6   3   8      177.94      188.88      9.69 o 
   7   3   8        6.65       11.44      2.60 o 
   8   3   8        3.43        2.11      2.60 o 
   9   3   8        1.62        2.11      7.65 o 
 -10   4   8      124.85      147.24      9.41 o 
  -9   4   8      175.51      173.50      5.48 o 
  -8   4   8       51.49       46.69      7.09 o 
  -7   4   8       44.17       47.39      3.16 o 
  -6   4   8      738.91      731.49     14.25 o 
  -5   4   8       71.94       67.19      8.00 o 
  -4   4   8      492.91      468.96     19.73 o 
  -3   4   8      163.70      189.16      8.50 o 
  -2   4   8       80.90       75.55      3.37 o 
  -1   4   8      640.83      658.26     13.97 o 
   0   4   8     1034.38      984.40      7.65 o 
   1   4   8        0.64        1.61      1.90 o 
   2   4   8       60.81       50.83      4.07 o 
   3   4   8      126.37      135.51      4.42 o 
   4   4   8      228.47      248.00      8.29 o 
   5   4   8       24.50       21.49      2.04 o 
   6   4   8        6.45        5.55      6.25 o 
   7   4   8      202.12      218.15      6.53 o 
   8   4   8       64.30       64.53      7.23 o 
  -9   5   8       81.75       88.40      4.99 o 
  -8   5   8       18.74       20.08      4.35 o 
  -7   5   8        8.53       12.92      9.13 o 
  -6   5   8      192.60      192.46      8.64 o 
  -5   5   8       77.70       82.15      3.16 o 
  -4   5   8        7.40       10.53      2.46 o 
  -3   5   8       78.85       89.45      6.11 o 
  -2   5   8      475.61      490.80      9.34 o 
  -1   5   8     1384.12     1438.26     35.32 o 
   0   5   8       46.13       47.04      4.91 o 
   1   5   8      212.86      207.48      4.99 o 
   2   5   8        1.55       -2.04      4.42 o 
   3   5   8        0.15       -3.79      2.53 o 
   4   5   8       57.21       49.99      5.20 o 
   5   5   8        0.39        1.19      3.44 o 
   6   5   8       20.11       11.87      8.29 o 
   7   5   8       75.74       62.91      4.28 o 
  -7   6   8       28.90       27.10      2.60 o 
  -6   6   8       34.43       31.10      3.02 o 
  -5   6   8       96.63       84.05     10.67 o 
  -4   6   8      401.26      362.73     23.45 o 
  -3   6   8        2.61        4.07      3.02 o 
  -2   6   8        3.24        3.37      3.93 o 
  -1   6   8      233.72      208.18     17.62 o 
   0   6   8        0.86       -0.42      3.23 o 
   1   6   8        5.07       11.80      6.60 o 
   2   6   8        0.95        3.79      2.46 o 
   3   6   8      140.13      163.74      3.51 o 
   4   6   8        2.96        2.32      4.91 o 
   5   6   8       29.68       25.70      6.25 o 
  -3   7   8        1.84        4.00      3.58 o 
  -2   7   8       11.92       25.49      4.56 o 
  -1   7   8      131.81      148.71      9.48 o 
   0   7   8      106.51      122.66      8.57 o 
   1   7   8       23.76       30.26      4.00 o 
 -12   1   9        1.04        2.04      7.37 o 
 -11   1   9        7.33       12.71      7.79 o 
 -10   1   9      448.83      431.89     10.53 o 
  -9   1   9      485.61      451.62      8.29 o 
  -8   1   9     1073.22     1032.07     20.01 o 
  -7   1   9     2681.45     2472.16     27.59 o 
  -6   1   9       64.84       66.56      4.49 o 
  -5   1   9      270.59      293.71      9.13 o 
  -4   1   9     2373.13     2484.66     72.46 o 
  -3   1   9      733.77      729.24     19.03 o 
  -2   1   9      225.95      235.22     10.88 o 
  -1   1   9     4110.76     4314.93    165.00 o 
   0   1   9     3123.44     3323.44    178.48 o 
   1   1   9     1655.82     1621.03     44.80 o 
   2   1   9       18.59       20.85      2.81 o 
   3   1   9       30.98       31.39      2.81 o 
   4   1   9     1638.08     1608.53     47.11 o 
   5   1   9      631.53      602.58     31.46 o 
   6   1   9        3.31        3.30      3.93 o 
   7   1   9      102.72      105.04      4.00 o 
   8   1   9        1.68       -0.35      4.99 o 
   9   1   9        7.55        6.32      3.44 o 
  10   1   9       21.97        8.85      4.70 o 
 -12   2   9      212.32      188.59      8.22 o 
 -11   2   9      107.54       99.63     10.25 o 
 -10   2   9      408.65      371.92      8.36 o 
  -9   2   9      132.39      121.47      8.00 o 
  -8   2   9      429.30      428.38     33.56 o 
  -7   2   9       13.33       21.42      5.06 o 
  -6   2   9        0.04        0.14      3.09 o 
  -5   2   9      183.04      177.92      4.70 o 
  -4   2   9      551.17      563.33     12.43 o 
  -3   2   9      279.32      301.36     11.30 o 
  -2   2   9      271.07      285.07      7.93 o 
  -1   2   9       38.13       30.40      2.11 o 
   0   2   9      463.17       44.87    214.71 o 
   1   2   9        2.78        4.91      1.54 o 
   2   2   9      243.47       75.83    110.17 o 
   3   2   9      129.71      135.86      3.37 o 
   4   2   9      256.58      251.79     20.85 o 
   5   2   9      183.05      188.81      4.99 o 
   6   2   9      468.37      467.84      8.64 o 
   7   2   9       25.62       27.95      4.21 o 
   8   2   9        1.00        4.56      4.70 o 
   9   2   9       15.43       14.82      4.49 o 
  10   2   9        5.91        0.70      4.21 o 
 -11   3   9      111.96       91.70      9.97 o 
 -10   3   9       57.75       61.09      4.70 o 
  -9   3   9      102.24      106.44      8.43 o 
  -8   3   9      509.55      534.40     13.48 o 
  -7   3   9      309.54      306.84      6.53 o 
  -6   3   9       21.59       25.00      3.93 o 
  -5   3   9        2.92        6.60      5.69 o 
  -4   3   9       10.00       15.87      4.14 o 
  -3   3   9      140.62      132.21      8.00 o 
  -2   3   9       14.48       19.31      2.25 o 
  -1   3   9     3047.41     3030.93    129.76 o 
   0   3   9      755.45      669.35     11.87 o 
   1   3   9      241.00      239.64      6.18 o 
   2   3   9       26.71       32.72      1.97 o 
   3   3   9        1.14       -1.05      4.42 o 
   4   3   9      338.99       10.18    126.53 o 
   5   3   9      560.55      588.88     37.21 o 
   6   3   9      434.68      397.55     22.54 o 
   7   3   9        6.68        5.34      3.72 o 
   8   3   9       20.22       22.26      7.44 o 
   9   3   9      359.31      297.71     28.72 o 
 -10   4   9       34.53       37.92      5.55 o 
  -9   4   9       33.37       32.09      5.97 o 
  -8   4   9        0.87       -0.28      4.77 o 
  -7   4   9      130.44      134.74     12.15 o 
  -6   4   9       26.87       25.21      3.02 o 
  -5   4   9       37.25       39.46      2.95 o 
  -4   4   9      231.99      229.60     19.03 o 
  -3   4   9      230.50      235.15      4.91 o 
  -2   4   9       75.39       73.30      6.18 o 
  -1   4   9      598.95      632.07     28.72 o 
   0   4   9       13.96       14.53      4.42 o 
   1   4   9      555.20      562.06     10.60 o 
   2   4   9      268.32      263.02      5.20 o 
   3   4   9        0.73        3.16      5.34 o 
   4   4   9       88.21       75.90      3.44 o 
   5   4   9      153.71      158.82      5.34 o 
   6   4   9        5.84        6.88      5.13 o 
   7   4   9       95.71       72.11      7.16 o 
   8   4   9      136.63      106.51      6.74 o 
  -9   5   9       83.61       93.53      5.69 o 
  -8   5   9      316.18      307.89      8.00 o 
  -7   5   9       29.37       26.19      4.84 o 
  -6   5   9        4.49        5.62      4.28 o 
  -5   5   9      187.13      185.08      2.88 o 
  -4   5   9      202.60      203.76      5.41 o 
  -3   5   9      674.33      689.50     14.04 o 
  -2   5   9       71.87       71.55      2.53 o 
  -1   5   9      152.34      104.83     40.02 o 
   0   5   9        0.12       -0.21      5.62 o 
   1   5   9        4.39        4.70      3.93 o 
   2   5   9       27.51       24.29      3.93 o 
   3   5   9      391.52      370.17      4.28 o 
   4   5   9        3.64        5.34      6.39 o 
   5   5   9       70.10       91.98      3.09 o 
   6   5   9       15.69       28.37      5.97 o 
   7   5   9        5.16        8.92      6.25 o 
  -6   6   9       63.07       69.44      3.23 o 
  -5   6   9       10.80       12.08      4.91 o 
  -4   6   9       28.11       36.44      5.83 o 
  -3   6   9      175.11      189.65      4.07 o 
  -2   6   9       54.69       61.65      3.93 o 
  -1   6   9       31.69       29.49      8.22 o 
   0   6   9      278.70      281.56      6.88 o 
   1   6   9       19.63       23.45      3.16 o 
   2   6   9        7.60       15.94      4.56 o 
   3   6   9        2.69        3.93      4.91 o 
   4   6   9       27.86       27.52      4.35 o 
   5   6   9       42.44       35.11      4.00 o 
  -1   7   9        7.86        8.22      6.60 o 
 -12   0  10       38.57       44.31      5.41 o 
 -11   0  10      558.42      530.75     18.82 o 
 -10   0  10       61.64       63.05      5.83 o 
  -9   0  10      191.18      178.06      4.77 o 
  -8   0  10      120.40      115.92      6.60 o 
  -7   0  10        2.59        7.23      3.16 o 
  -6   0  10     1288.69     1254.30     10.60 o 
  -5   0  10       10.11       13.13      2.18 o 
  -4   0  10     5356.79     6349.24    202.01 o 
  -3   0  10      539.42      530.40     15.17 o 
  -2   0  10        0.10        3.79      6.74 o 
  -1   0  10     1063.40     1323.53     77.24 o 
   0   0  10      788.69      712.39      1.90 o 
   1   0  10      958.55      886.66     14.67 o 
   2   0  10     4253.64     4205.54    102.93 o 
   3   0  10       46.24       48.10      2.32 o 
   4   0  10      123.04      118.66      7.58 o 
   5   0  10       13.88       13.48      2.25 o 
   6   0  10       15.76       14.25      1.90 o 
   7   0  10        1.57       -1.26      2.04 o 
   8   0  10        0.53        6.74      2.74 o 
   9   0  10        2.61        2.04      3.93 o 
  10   0  10        0.81        3.37      4.63 o 
 -12   1  10       14.84       12.50      5.13 o 
 -11   1  10       49.03       52.24      5.55 o 
 -10   1  10      141.28      140.92      8.85 o 
  -9   1  10       80.46       81.59      3.86 o 
  -8   1  10        2.70        4.00      8.50 o 
  -7   1  10        7.93        6.25      2.95 o 
  -6   1  10       80.94       83.34      6.25 o 
  -5   1  10     1221.95     1302.12     45.08 o 
  -4   1  10     1005.25     1005.18     41.08 o 
  -3   1  10     1282.97     1502.44     80.18 o 
  -2   1  10      557.52      580.18     29.56 o 
  -1   1  10        1.07        1.69      3.37 o 
   0   1  10       32.90       39.67      2.67 o 
   1   1  10       81.38       92.68      5.13 o 
   2   1  10      598.65      564.31     10.11 o 
   3   1  10       52.87       57.22      3.51 o 
   4   1  10        9.20       10.25      1.61 o 
   5   1  10       90.26       86.29      6.74 o 
   6   1  10       18.17       15.87      4.70 o 
   7   1  10        0.47        3.37      3.58 o 
   8   1  10       61.91       53.64      2.39 o 
   9   1  10        0.43       -0.07      5.13 o 
  10   1  10       48.32       47.68      4.28 o 
 -11   2  10      282.34      263.30     10.60 o 
 -10   2  10        2.97       -3.30      8.14 o 
  -9   2  10       68.34       71.62     10.60 o 
  -8   2  10        0.85       -0.56      4.21 o 
  -7   2  10     1080.72     1122.37     34.12 o 
  -6   2  10      110.40      112.20      3.65 o 
  -5   2  10        0.02        3.16      3.23 o 
  -4   2  10      803.83      764.35     14.46 o 
  -3   2  10     1899.20     2009.45     61.51 o 
  -2   2  10       43.30       39.53      8.36 o 
  -1   2  10      265.23      288.79     12.50 o 
   0   2  10     1988.76     1596.03    234.58 o 
   1   2  10      871.09      782.53     14.11 o 
   2   2  10      436.51       46.83    206.36 o 
   3   2  10      184.53      176.17      4.14 o 
   4   2  10       96.39       99.14      7.86 o 
   5   2  10        0.12        0.56      5.06 o 
   6   2  10       57.30       54.21      3.86 o 
   7   2  10       72.86       72.53      9.41 o 
   8   2  10      256.95      292.93      9.76 o 
   9   2  10       10.60       10.60      4.00 o 
 -11   3  10        0.69       -2.74     11.44 o 
 -10   3  10       24.12       17.90      6.95 o 
  -9   3  10        0.65       -1.61      7.86 o 
  -8   3  10        0.94       -2.04      4.77 o 
  -7   3  10       79.79       64.53      5.06 o 
  -6   3  10      274.68      274.05      4.56 o 
  -5   3  10      132.20      142.53      3.79 o 
  -4   3  10        0.78        1.26      4.42 o 
  -3   3  10       25.83       29.00      8.78 o 
  -2   3  10       94.84       80.61      6.32 o 
  -1   3  10     1072.04     1109.59     38.48 o 
   0   3  10       72.00       62.98      3.16 o 
   1   3  10      145.19      136.78      2.81 o 
   2   3  10      405.36      404.01     11.16 o 
   3   3  10        0.87        8.07      4.99 o 
   4   3  10      273.89      260.99      7.09 o 
   5   3  10       17.90       16.43      2.67 o 
   6   3  10       63.54       53.22      4.91 o 
   7   3  10       54.87       43.25      4.70 o 
   8   3  10        0.55       -0.77      6.39 o 
   9   3  10       72.82       70.57     11.94 o 
 -10   4  10        8.41        9.41      4.63 o 
  -9   4  10       65.43       60.31      7.79 o 
  -8   4  10       36.90       36.09      6.39 o 
  -7   4  10      187.88      190.70     12.43 o 
  -6   4  10      393.64      369.26     15.17 o 
  -5   4  10       18.62       24.29      6.95 o 
  -4   4  10      105.33      105.18      5.97 o 
  -3   4  10       31.57       29.49      3.09 o 
  -2   4  10       70.29       67.90      4.00 o 
  -1   4  10      537.42      538.05     24.36 o 
   0   4  10      810.46      787.31     14.82 o 
   1   4  10     1539.03     1472.11     30.68 o 
   2   4  10      109.41      118.17      4.84 o 
   3   4  10       45.72       41.85      4.99 o 
   4   4  10       21.58       21.35      2.95 o 
   5   4  10      129.81      122.38      9.27 o 
   6   4  10       38.18       13.27     13.06 o 
   7   4  10       31.82       28.23      3.30 o 
   8   4  10      374.71      362.73      5.69 o 
  -8   5  10       71.61       70.92      4.42 o 
  -7   5  10       23.98       27.45      7.30 o 
  -6   5  10       91.28       97.88      4.63 o 
  -5   5  10       20.32       27.24      3.44 o 
  -4   5  10       67.29       70.42      4.63 o 
  -3   5  10      342.26      258.46     53.36 o 
  -2   5  10      142.50      136.57      4.21 o 
  -1   5  10       31.86       38.48      4.56 o 
   0   5  10       20.72       22.68      4.42 o 
   1   5  10        0.92        5.06      5.76 o 
   2   5  10       46.09       43.39      4.35 o 
   3   5  10       72.22       66.21      5.83 o 
   4   5  10        3.78       11.73      7.37 o 
   5   5  10       37.97       19.73      6.04 o 
   6   5  10       11.77        8.78      5.83 o 
  -6   6  10       82.09       80.25      7.44 o 
  -5   6  10       11.36       11.23      4.14 o 
  -4   6  10        9.74        9.06      3.51 o 
  -3   6  10        3.89        4.70      4.21 o 
  -2   6  10        0.55        1.05      4.91 o 
  -1   6  10        5.03       10.04      5.13 o 
   0   6  10      139.73      138.25      7.51 o 
   1   6  10      162.05      163.46      4.49 o 
   2   6  10       53.78       59.54      4.56 o 
   3   6  10        0.03       -4.28      7.30 o 
   4   6  10        1.10        6.04      4.70 o 
 -12   1  11        0.28        2.81      8.00 o 
 -11   1  11      331.69      309.99      8.22 o 
 -10   1  11       90.27       94.09      4.63 o 
  -9   1  11        3.13       -1.40      7.51 o 
  -8   1  11      746.09      718.08     16.64 o 
  -7   1  11      896.19      931.74     39.46 o 
  -6   1  11      124.65      129.12      6.39 o 
  -5   1  11      279.43      292.09      6.88 o 
  -4   1  11       84.71       88.19      8.14 o 
  -3   1  11      496.65      460.25     17.27 o 
  -2   1  11     5200.40     5430.07    255.86 o 
  -1   1  11        3.98        9.55      3.37 o 
   0   1  11       41.14       40.72      3.58 o 
   1   1  11      105.59       96.90      2.95 o 
   2   1  11      752.33      770.04     31.32 o 
   3   1  11      129.85      128.00      4.63 o 
   4   1  11       38.00       34.90      3.65 o 
   5   1  11       89.39       91.21      5.55 o 
   6   1  11      166.33      174.34      6.04 o 
   7   1  11        0.30        3.72      2.74 o 
   8   1  11       74.66       83.84      7.23 o 
   9   1  11       68.18       82.57      4.49 o 
 -11   2  11       22.57       20.50      5.27 o 
 -10   2  11       11.81       15.59     10.25 o 
  -9   2  11        1.42        6.67      5.69 o 
  -8   2  11        5.94        3.44      6.53 o 
  -7   2  11     1177.95     1146.66     16.78 o 
  -6   2  11        4.29        8.78      5.13 o 
  -5   2  11      406.03      387.72     21.84 o 
  -4   2  11       27.46       23.24      9.20 o 
  -3   2  11       25.39       35.32      5.27 o 
  -2   2  11      265.97      267.52      9.34 o 
  -1   2  11       82.90       94.16      3.93 o 
   0   2  11      234.32      240.41     11.66 o 
   1   2  11       10.84        1.26      7.23 o 
   2   2  11      112.17       95.07     17.06 o 
   3   2  11       35.22       31.95      2.74 o 
   4   2  11      139.70      135.30      6.67 o 
   5   2  11      273.76      294.13     12.36 o 
   6   2  11      138.94      115.50      3.37 o 
   7   2  11       22.39       19.94      5.48 o 
   8   2  11        2.22        2.11      2.67 o 
   9   2  11       13.33       11.37      2.60 o 
 -11   3  11       10.01       15.94      7.79 o 
 -10   3  11       50.93       55.61      8.64 o 
  -9   3  11      287.47      268.57     12.50 o 
  -8   3  11       10.17       18.61      5.34 o 
  -7   3  11      179.76      190.42      7.79 o 
  -6   3  11      206.41      194.63      4.00 o 
  -5   3  11        3.49        1.26      6.60 o 
  -4   3  11       16.53       18.75      7.44 o 
  -3   3  11      604.11      613.32     11.09 o 
  -2   3  11     1233.06     1156.63    126.60 o 
  -1   3  11       12.32       17.62      2.04 o 
   0   3  11        0.44       -1.69      4.99 o 
   1   3  11        0.12        1.97      2.81 o 
   2   3  11     2444.31     2455.10     34.90 o 
   3   3  11      192.63      208.54      9.48 o 
   4   3  11        0.25       -4.77      4.49 o 
   5   3  11        4.37        8.92      2.39 o 
   6   3  11      299.13      187.61     95.42 o 
   7   3  11        8.64        4.56      4.28 o 
   8   3  11       43.51       36.44      3.23 o 
 -10   4  11       14.22       16.15      5.34 o 
  -9   4  11       91.88       91.07      9.90 o 
  -8   4  11        0.22       -1.47      6.46 o 
  -7   4  11       34.71       31.60      5.83 o 
  -6   4  11      220.26      227.77     12.01 o 
  -5   4  11      184.95      177.57      5.90 o 
  -4   4  11       63.04       59.89      2.81 o 
  -3   4  11      183.86      194.56      6.67 o 
  -2   4  11       14.15       12.99      5.55 o 
  -1   4  11      106.64      113.75      3.58 o 
   0   4  11      303.58      278.96      7.44 o 
   1   4  11      356.96      329.51      8.14 o 
   2   4  11      340.30      306.48      7.79 o 
   3   4  11       18.09       15.52      3.65 o 
   4   4  11      233.59      239.71      4.63 o 
   5   4  11       16.39        5.90      3.51 o 
   6   4  11        1.18        4.42      5.34 o 
   7   4  11        8.33        7.72     10.46 o 
  -8   5  11       38.07       21.77      7.30 o 
  -7   5  11        2.79       -0.21      3.51 o 
  -6   5  11      102.09       97.11      7.65 o 
  -5   5  11        1.91        4.91      4.35 o 
  -4   5  11       87.95       87.56      3.23 o 
  -3   5  11      300.65      301.99      8.22 o 
  -2   5  11      189.83      193.86      4.42 o 
  -1   5  11       30.47       31.25      5.34 o 
   0   5  11      108.73      115.78      3.02 o 
   1   5  11       31.29       29.84      8.71 o 
   2   5  11       26.23       27.10      5.69 o 
   3   5  11      120.15      116.84      3.44 o 
   4   5  11       18.35       15.66      5.20 o 
   5   5  11       24.78       23.03      6.25 o 
   6   5  11        2.30       11.23      6.04 o 
  -6   6  11      106.80       86.08     20.43 o 
  -5   6  11        0.07        0.35      5.55 o 
  -4   6  11      170.82      175.11      4.56 o 
  -3   6  11        0.02       -0.14      5.06 o 
  -2   6  11       12.55        7.79      5.83 o 
  -1   6  11      156.43      157.00     11.37 o 
   0   6  11       15.29       17.48      3.23 o 
   1   6  11      115.80      114.87      4.14 o 
   2   6  11       56.54       59.82      4.21 o 
   3   6  11       54.24       63.54      7.65 o 
 -11   0  12      231.98      206.92      4.63 o 
 -10   0  12        0.50       -0.77      4.84 o 
  -9   0  12       87.66       84.68      3.72 o 
  -8   0  12     1455.59     1180.65    133.27 o 
  -7   0  12      501.23      459.34     11.16 o 
  -6   0  12     1770.99     1945.42     61.30 o 
  -5   0  12     5634.97     5857.88    163.39 o 
  -4   0  12     2518.18     2797.18     44.45 o 
  -3   0  12      166.73      165.07      8.78 o 
  -2   0  12      838.50      871.99     26.47 o 
  -1   0  12     2099.25     2152.27     69.37 o 
   0   0  12      522.24      465.94      6.95 o 
   1   0  12     2235.09     2267.70     80.75 o 
   2   0  12      935.95      967.62     31.03 o 
   3   0  12      331.57      325.86     13.06 o 
   4   0  12      144.64      144.08      4.99 o 
   5   0  12       25.80       26.47      2.32 o 
   6   0  12      342.82      346.65     14.53 o 
   7   0  12      116.51      135.37      3.16 o 
   8   0  12       87.67       81.45      7.09 o 
   9   0  12        6.46        7.16      2.95 o 
 -11   1  12        7.20        6.39      6.88 o 
 -10   1  12        1.09        5.90      5.90 o 
  -9   1  12      194.81      189.02      7.30 o 
  -8   1  12       89.88       89.38     13.20 o 
  -7   1  12      301.29      303.53     18.75 o 
  -6   1  12      338.42      328.46     12.50 o 
  -5   1  12      331.46      345.80      5.76 o 
  -4   1  12      115.23      129.83      9.62 o 
  -3   1  12      389.08      403.03     15.52 o 
  -2   1  12        0.06       -1.54      3.65 o 
  -1   1  12       62.25       59.26      6.46 o 
   0   1  12      382.38      401.83     20.29 o 
   1   1  12      284.46      299.53     13.55 o 
   2   1  12      448.88      456.95     19.03 o 
   3   1  12        0.03       -0.14      3.51 o 
   4   1  12       84.80       75.83      7.09 o 
   5   1  12      214.51      217.38     16.36 o 
   6   1  12      157.00      149.56      9.06 o 
   7   1  12        1.30        0.49      2.74 o 
   8   1  12        0.08        0.84      3.09 o 
   9   1  12        4.23        4.21      5.62 o 
 -11   2  12        4.90        1.97     10.74 o 
 -10   2  12       57.52       59.26      4.14 o 
  -9   2  12        0.04        6.81      7.23 o 
  -8   2  12       31.57       29.98      6.18 o 
  -7   2  12      172.60      145.76      7.51 o 
  -6   2  12      777.16      753.96     22.82 o 
  -5   2  12     1143.71     1057.84     37.85 o 
  -4   2  12      396.98      408.43     12.15 o 
  -3   2  12       27.06       24.93      3.86 o 
  -2   2  12       33.35       34.40      5.55 o 
  -1   2  12      517.12      486.44     20.15 o 
   0   2  12     1714.41     1731.41     79.90 o 
   1   2  12      763.25      777.69     42.06 o 
   2   2  12      371.98      397.90     18.68 o 
   3   2  12        0.26        0.07      1.69 o 
   4   2  12       42.65       46.76      2.25 o 
   5   2  12        0.25        2.11      2.88 o 
   6   2  12       80.08       90.51      4.70 o 
   7   2  12      151.61      149.42      9.76 o 
   8   2  12        7.29        9.13      2.74 o 
 -10   3  12        3.10        8.29      6.04 o 
  -9   3  12       73.63       68.39      6.60 o 
  -8   3  12        0.04        2.53      6.39 o 
  -7   3  12        0.22        0.35      5.20 o 
  -6   3  12       89.35       80.04      9.55 o 
  -5   3  12       12.36       11.66      3.51 o 
  -4   3  12        5.52        5.48      2.39 o 
  -3   3  12       18.20       14.18      5.55 o 
  -2   3  12      127.01      131.65      5.97 o 
  -1   3  12        6.98        6.67      2.04 o 
   0   3  12        0.74        0.56      4.56 o 
   1   3  12      143.86      133.20      4.28 o 
   2   3  12       38.72       39.88      4.42 o 
   3   3  12      168.99      170.27      2.95 o 
   4   3  12      855.29      858.58      5.13 o 
   5   3  12       46.59       38.55      4.84 o 
   6   3  12       17.79       17.97      6.18 o 
   7   3  12       13.69       12.01      3.44 o 
   8   3  12        2.87        4.99      4.14 o 
  -9   4  12        2.30        3.86      9.27 o 
  -8   4  12      138.86      128.00     10.04 o 
  -7   4  12       91.21       85.17      6.32 o 
  -6   4  12       51.67       63.40     10.04 o 
  -5   4  12      342.42      363.50     11.94 o 
  -4   4  12        0.26        0.00      4.77 o 
  -3   4  12      181.35      184.80      4.77 o 
  -2   4  12      276.41      260.21     17.69 o 
  -1   4  12        4.66        1.12      3.51 o 
   0   4  12      213.72      207.62      5.83 o 
   1   4  12       15.30       15.73      5.20 o 
   2   4  12       15.26       15.10      8.85 o 
   3   4  12        5.97       12.22      5.34 o 
   4   4  12      118.78      132.70      6.25 o 
   5   4  12       31.06       38.55      3.23 o 
   6   4  12       37.63       34.12      7.30 o 
   7   4  12       18.21       24.79      4.21 o 
  -8   5  12      263.15      262.88      6.74 o 
  -7   5  12       24.17       24.43      6.11 o 
  -6   5  12       34.05       37.78      5.55 o 
  -5   5  12        0.30        2.18      2.11 o 
  -4   5  12        4.98        7.23      3.79 o 
  -3   5  12       30.18       32.09      5.27 o 
  -2   5  12        8.03       -1.54      4.77 o 
  -1   5  12       82.29       87.63      8.14 o 
   0   5  12      303.28      292.93     13.97 o 
   1   5  12       24.18       17.20      6.88 o 
   2   5  12        0.40        1.83      5.90 o 
   3   5  12       95.12       85.66      5.90 o 
   4   5  12      110.16      110.24      4.42 o 
   5   5  12        1.12        9.41      6.18 o 
  -5   6  12       42.61       33.56      8.36 o 
  -4   6  12       23.04        9.13      5.48 o 
  -3   6  12       45.80       44.52      3.44 o 
  -2   6  12      120.33      118.73      6.39 o 
  -1   6  12        0.11       -2.46      7.86 o 
   0   6  12       36.25       46.34      6.88 o 
   1   6  12       76.38       71.13      5.62 o 
   2   6  12       13.06       13.69      4.35 o 
 -11   1  13       31.45       29.42     11.52 o 
 -10   1  13        1.98        3.16      3.37 o 
  -9   1  13      797.35      804.16     37.85 o 
  -8   1  13       96.86       96.83      9.34 o 
  -7   1  13      418.20      431.32     11.30 o 
  -6   1  13       83.56       90.44      2.46 o 
  -5   1  13     1064.12     1043.87     65.30 o 
  -4   1  13      480.40      495.92     17.97 o 
  -3   1  13      434.96      416.16     13.97 o 
  -2   1  13       20.89       18.19      3.58 o 
  -1   1  13      260.14      266.32     21.49 o 
   0   1  13       17.23       20.22      3.30 o 
   1   1  13      652.15      646.39     23.24 o 
   2   1  13      214.47      210.22      7.93 o 
   3   1  13      737.02      757.47     31.32 o 
   4   1  13      817.86      858.01     24.86 o 
   5   1  13        2.52        2.18      2.81 o 
   6   1  13       30.40       32.30      4.56 o 
   7   1  13        0.49        3.93      3.30 o 
   8   1  13       85.46       85.94      5.83 o 
 -11   2  13       41.37       29.56      6.53 o 
 -10   2  13       34.10       48.66      6.81 o 
  -9   2  13        6.79        4.00      4.35 o 
  -8   2  13      106.57      106.02      5.83 o 
  -7   2  13      175.14      169.78      8.85 o 
  -6   2  13       11.10        7.65      5.13 o 
  -5   2  13       25.86       26.33      2.74 o 
  -4   2  13       30.54       30.26      3.30 o 
  -3   2  13      434.07      436.73     15.66 o 
  -2   2  13       95.29       98.72      8.14 o 
  -1   2  13       40.30       30.96     11.09 o 
   0   2  13      491.91      471.56     16.57 o 
   1   2  13      321.46      354.30     29.49 o 
   2   2  13       49.00       55.12      2.81 o 
   3   2  13       65.09       68.11      4.07 o 
   4   2  13      393.20      388.42      6.95 o 
   5   2  13        0.46        0.21      2.46 o 
   6   2  13      107.16       79.62     11.37 o 
   7   2  13        2.95       -1.33      4.14 o 
   8   2  13       22.46       16.78      7.16 o 
 -10   3  13       66.06       61.86      6.95 o 
  -9   3  13      537.69      504.91     11.87 o 
  -8   3  13       12.72       18.96      6.25 o 
  -7   3  13       94.89       99.28      4.99 o 
  -6   3  13       80.73       75.13      8.07 o 
  -5   3  13     1152.07     1115.84     42.55 o 
  -4   3  13      427.95      417.84     16.85 o 
  -3   3  13      280.19      291.11     14.18 o 
  -2   3  13        8.27       12.99      2.25 o 
  -1   3  13      437.88      437.99      9.27 o 
   0   3  13        6.34       11.30      4.56 o 
   1   3  13      230.63      238.17      4.49 o 
   2   3  13      190.64      185.51      3.79 o 
   3   3  13      764.62      771.93     10.11 o 
   4   3  13        1.57       -2.25      4.70 o 
   5   3  13       12.58        2.74      5.20 o 
   6   3  13       43.79       36.44      2.60 o 
   7   3  13      134.23      129.05      2.81 o 
  -9   4  13        0.06       -1.19      3.58 o 
  -8   4  13       16.17       15.59      6.67 o 
  -7   4  13        0.02       -5.13      4.91 o 
  -6   4  13        9.98       11.02      4.70 o 
  -5   4  13       59.13       59.33      6.60 o 
  -4   4  13      209.93      225.18     10.11 o 
  -3   4  13      192.49      202.64      8.71 o 
  -2   4  13      100.12       88.61      6.53 o 
  -1   4  13        9.22        5.13      5.69 o 
   0   4  13       67.76       60.38      5.69 o 
   1   4  13      102.29      101.88      3.72 o 
   2   4  13      548.42      509.47     12.36 o 
   3   4  13        0.13       -0.07      3.44 o 
   4   4  13        0.08       -0.49      5.34 o 
   5   4  13        4.78        1.26      4.63 o 
   6   4  13        3.15       14.39      2.95 o 
  -7   5  13        0.54        1.33      7.79 o 
  -6   5  13       38.97       28.58      5.69 o 
  -5   5  13        4.66        0.07      2.18 o 
  -4   5  13      516.82      515.93      6.11 o 
  -3   5  13       62.50       61.16      5.90 o 
  -2   5  13        8.44        5.48      7.02 o 
  -1   5  13      102.81       96.26      4.91 o 
   0   5  13       45.06       40.30      5.20 o 
   1   5  13       26.25       35.81     10.39 o 
   2   5  13        0.12        5.62      4.77 o 
   3   5  13      129.62      135.65      3.72 o 
   4   5  13      159.50      174.41      6.25 o 
  -4   6  13       28.89       28.93      4.07 o 
  -3   6  13       12.86       22.47      3.86 o 
  -2   6  13       22.96       22.54      8.14 o 
  -1   6  13        4.80       10.81      3.72 o 
   0   6  13       12.96       14.82      6.11 o 
   1   6  13       31.60       36.65      4.56 o 
 -11   0  14      264.67      234.73      4.49 o 
 -10   0  14       34.13       31.53      8.22 o 
  -9   0  14      194.91      194.56      8.22 o 
  -8   0  14      230.76      248.00      8.71 o 
  -7   0  14      127.21      139.09      9.13 o 
  -6   0  14     1379.15     1523.08     18.96 o 
  -5   0  14       94.27       96.75      3.16 o 
  -4   0  14       69.50       69.65      4.91 o 
  -3   0  14     3118.35     3198.18     72.25 o 
  -2   0  14        6.39        6.81      2.32 o 
  -1   0  14      111.81      134.39      5.69 o 
   0   0  14     1892.79     1811.73     61.79 o 
   1   0  14        0.49        1.47      1.33 o 
   2   0  14       65.07       69.86      3.93 o 
   3   0  14        0.60       -3.05      2.04 o 
   4   0  14      951.56     1009.40     54.13 o 
   5   0  14      422.56      429.08     15.87 o 
   6   0  14      145.62      139.59      5.06 o 
   7   0  14       23.50       25.42      4.91 o 
   8   0  14        6.71        7.44      2.32 o 
 -11   1  14        2.22        6.81     12.71 o 
 -10   1  14        3.82        2.53      5.13 o 
  -9   1  14       52.86       48.17      5.62 o 
  -8   1  14       88.34       91.77     10.81 o 
  -7   1  14       51.73       56.73      4.91 o 
  -6   1  14      100.43      103.85      3.86 o 
  -5   1  14      908.23      945.36     32.16 o 
  -4   1  14      268.56      273.13     10.11 o 
  -3   1  14       79.16       78.36      7.65 o 
  -2   1  14        0.40        1.69      4.35 o 
  -1   1  14       47.87       48.45      3.79 o 
   0   1  14       92.44       88.05      5.55 o 
   1   1  14       61.44       61.51      4.21 o 
   2   1  14        8.30        5.76      3.16 o 
   3   1  14      119.59      119.01      6.32 o 
   4   1  14       11.56       13.34      4.77 o 
   5   1  14       45.11       44.09      3.09 o 
   6   1  14       99.02       99.00      6.32 o 
   7   1  14        0.02        0.63      2.04 o 
   8   1  14        5.69        8.99      3.23 o 
 -10   2  14        1.57        4.77      6.67 o 
  -9   2  14       75.78       78.15      6.18 o 
  -8   2  14       75.25       80.89      8.43 o 
  -7   2  14      974.99      936.37     32.58 o 
  -6   2  14        2.41        0.49      6.74 o 
  -5   2  14      102.28      110.94      8.64 o 
  -4   2  14       25.71       31.10      5.41 o 
  -3   2  14      136.21      112.13     27.17 o 
  -2   2  14       30.66       31.95      3.44 o 
  -1   2  14       61.99       53.50      5.13 o 
   0   2  14      492.32      479.91     22.33 o 
   1   2  14      313.68      347.35     32.09 o 
   2   2  14        1.16        2.53      3.86 o 
   3   2  14      104.62       99.77      4.91 o 
   4   2  14     1120.73     1180.58     15.87 o 
   5   2  14      427.05      439.05      7.37 o 
   6   2  14       43.57       41.78      3.51 o 
   7   2  14        0.70        4.14      6.18 o 
 -10   3  14       41.75       37.35      6.95 o 
  -9   3  14       19.83       22.12      6.88 o 
  -8   3  14       21.94       21.06      6.88 o 
  -7   3  14       58.09       55.12      6.18 o 
  -6   3  14       11.97       17.06      4.84 o 
  -5   3  14       62.40       58.00      8.00 o 
  -4   3  14      175.78      160.65     19.80 o 
  -3   3  14      785.45      803.67     35.88 o 
  -2   3  14      107.59      103.92      6.04 o 
  -1   3  14       22.70       22.82      5.13 o 
   0   3  14       21.75       20.22      4.91 o 
   1   3  14        0.18       -0.98      3.37 o 
   2   3  14      149.97      137.69      3.16 o 
   3   3  14       25.10       23.03      3.65 o 
   4   3  14       24.04       23.52      5.97 o 
   5   3  14        2.27       14.82      5.13 o 
   6   3  14        0.19        0.00      3.93 o 
  -8   4  14      297.97      291.18      7.02 o 
  -7   4  14      499.97      462.08     13.41 o 
  -6   4  14       75.50       56.59      4.28 o 
  -5   4  14       15.52       13.62      5.48 o 
  -4   4  14       46.08       47.53      4.99 o 
  -3   4  14       91.11       82.78     10.60 o 
  -2   4  14      118.11      128.42      5.27 o 
  -1   4  14      224.53      222.79     11.30 o 
   0   4  14      197.77      190.07      9.55 o 
   1   4  14       86.57      109.18      5.69 o 
   2   4  14       80.21       89.17      4.14 o 
   3   4  14       14.64       19.31      4.07 o 
   4   4  14       21.56       29.63      4.56 o 
   5   4  14      162.17      173.85      4.14 o 
  -6   5  14       23.44       32.58      7.02 o 
  -5   5  14      106.66       95.70      6.46 o 
  -4   5  14      106.89      111.36      6.11 o 
  -3   5  14      157.92      143.66     18.54 o 
  -2   5  14      160.94      158.19     15.87 o 
  -1   5  14        5.09        5.55      3.51 o 
   0   5  14        5.22        7.58      5.20 o 
   1   5  14        1.12        0.00      3.65 o 
   2   5  14        0.49        6.11      6.32 o 
   3   5  14        0.03       -0.28      4.99 o 
 -10   1  15      246.86      249.61     11.30 o 
  -9   1  15       82.83       86.29      6.04 o 
  -8   1  15       27.10       29.28      7.09 o 
  -7   1  15       71.62       76.95      7.65 o 
  -6   1  15      750.96      785.13     19.45 o 
  -5   1  15       48.67       52.94      8.36 o 
  -4   1  15     1291.44     1325.64     46.90 o 
  -3   1  15     1498.30     1534.95     73.02 o 
  -2   1  15      343.15      381.54     21.42 o 
  -1   1  15        5.24        8.14      5.62 o 
   0   1  15      217.54      206.01      5.55 o 
   1   1  15      163.56      155.59      6.32 o 
   2   1  15     1027.17     1015.08     39.04 o 
   3   1  15       20.41       24.43      3.93 o 
   4   1  15      173.20      178.13     19.94 o 
   5   1  15      134.97      132.63      7.51 o 
   6   1  15      147.08      144.43      5.90 o 
   7   1  15       65.90       57.44      6.11 o 
 -10   2  15        0.12        7.93      9.83 o 
  -9   2  15       25.36       33.21      3.44 o 
  -8   2  15       63.88       56.31      5.69 o 
  -7   2  15       19.27       17.13      4.07 o 
  -6   2  15       54.78       61.93      5.20 o 
  -5   2  15       90.75       98.16      8.36 o 
  -4   2  15      365.08      334.78     14.32 o 
  -3   2  15       62.11       62.28      4.70 o 
  -2   2  15       13.51       13.06      3.51 o 
  -1   2  15      148.81      145.06      3.79 o 
   0   2  15      121.62      116.98      6.18 o 
   1   2  15       10.43       12.29      4.28 o 
   2   2  15        2.26        4.56      3.58 o 
   3   2  15      384.48      405.06     14.46 o 
   4   2  15      241.27      205.87     24.43 o 
   5   2  15      215.35      201.30      4.70 o 
   6   2  15      175.87      187.47      7.79 o 
   7   2  15       27.05       23.87      3.93 o 
  -9   3  15       29.71       20.78      8.64 o 
  -8   3  15       26.82       30.82      7.37 o 
  -7   3  15       11.00       18.19      7.30 o 
  -6   3  15      152.31      162.83      7.86 o 
  -5   3  15       15.94       12.50      5.55 o 
  -4   3  15       82.12       89.17      6.04 o 
  -3   3  15      287.79      288.51     19.80 o 
  -2   3  15        5.93        3.65      5.20 o 
  -1   3  15        0.15       -1.69      3.37 o 
   0   3  15      153.06      153.49      4.28 o 
   1   3  15       16.97       15.52      4.14 o 
   2   3  15      805.35      773.48     13.83 o 
   3   3  15       61.08       55.47      6.18 o 
   4   3  15       73.34       57.15      4.21 o 
   5   3  15        2.12        2.32      4.56 o 
   6   3  15        3.00        5.83      4.28 o 
  -8   4  15        1.38        1.05      6.95 o 
  -7   4  15       12.98       19.52      7.30 o 
  -6   4  15       48.80       59.54      4.84 o 
  -5   4  15      276.62      271.66      7.02 o 
  -4   4  15        5.46        9.55      3.16 o 
  -3   4  15       17.99       16.71      6.74 o 
  -2   4  15       11.48       14.18      5.41 o 
  -1   4  15      191.41      194.07      5.90 o 
   0   4  15       31.37       35.60      6.18 o 
   1   4  15        0.51       -3.09      5.41 o 
   2   4  15       15.01       10.39      4.56 o 
   3   4  15       40.16       35.18      5.90 o 
   4   4  15        9.97        4.35      6.95 o 
  -6   5  15       48.28       47.75      7.86 o 
  -5   5  15       18.69       31.67      3.51 o 
  -4   5  15        0.69       -0.14      3.02 o 
  -3   5  15       52.32       65.37      4.49 o 
  -2   5  15       49.98       54.98      4.91 o 
  -1   5  15        8.93       15.52      4.70 o 
   0   5  15       12.18       20.57      7.44 o 
   1   5  15      110.98      110.17      5.06 o 
   2   5  15       24.19       36.16      7.51 o 
 -10   0  16      278.89      321.86     15.31 o 
  -9   0  16      130.54      136.07     17.55 o 
  -8   0  16      242.01      245.05      5.97 o 
  -7   0  16      359.25      382.74      7.23 o 
  -6   0  16      182.80      181.29      3.86 o 
  -5   0  16      446.31      476.47     17.48 o 
  -4   0  16      169.06      184.73      6.74 o 
  -3   0  16      884.35      804.93     28.30 o 
  -2   0  16      944.08      930.33     11.37 o 
  -1   0  16      301.15      276.15      2.81 o 
   0   0  16        0.19        1.61      2.04 o 
   1   0  16        4.44        4.14      1.69 o 
   2   0  16        8.70        9.97      1.61 o 
   3   0  16        3.98        3.93      1.61 o 
   4   0  16       23.82       24.65      2.04 o 
   5   0  16        4.64        6.88      1.69 o 
   6   0  16      193.88      197.58     10.60 o 
   7   0  16       10.46        8.29      2.67 o 
 -10   1  16        2.24        4.70      5.13 o 
  -9   1  16        1.54        1.69      4.35 o 
  -8   1  16        2.36        2.88      4.84 o 
  -7   1  16       71.52       71.20      5.20 o 
  -6   1  16      571.86      579.69     18.33 o 
  -5   1  16        6.54        9.55      5.13 o 
  -4   1  16       15.39       13.13      3.44 o 
  -3   1  16       46.32       50.34      5.27 o 
  -2   1  16      245.56      202.08     52.73 o 
  -1   1  16        2.33       -0.77      4.35 o 
   0   1  16       71.47       74.78      4.14 o 
   1   1  16       20.15       21.27      4.77 o 
   2   1  16       14.10       10.81      3.72 o 
   3   1  16      122.98      117.54      5.20 o 
   4   1  16        8.04       10.18      3.86 o 
   5   1  16       35.73       40.58      3.65 o 
   6   1  16        2.56        6.46      5.83 o 
  -9   2  16      158.13      159.10      8.50 o 
  -8   2  16       32.48       32.37      6.18 o 
  -7   2  16      203.87      201.09      8.00 o 
  -6   2  16      178.48      185.22     11.02 o 
  -5   2  16      220.33      206.43      8.99 o 
  -4   2  16      420.04      420.30     15.80 o 
  -3   2  16      706.80      644.28     28.58 o 
  -2   2  16     1074.13     1069.15     24.57 o 
  -1   2  16      384.57      395.37     16.15 o 
   0   2  16       41.00       44.16      4.63 o 
   1   2  16        0.00        1.69      3.79 o 
   2   2  16        2.59        3.30      2.60 o 
   3   2  16        0.06       -0.70      2.39 o 
   4   2  16        5.97        2.81      2.39 o 
   5   2  16       78.02       85.45      4.28 o 
   6   2  16       26.89       25.21      4.28 o 
  -9   3  16       83.65       94.72      6.67 o 
  -8   3  16       13.09       15.94      6.60 o 
  -7   3  16        8.55       16.08      4.63 o 
  -6   3  16       39.15       27.87      9.27 o 
  -5   3  16        1.36        1.33      3.72 o 
  -4   3  16       75.65       78.99      4.56 o 
  -3   3  16      168.88      163.53      7.30 o 
  -2   3  16        6.11        7.79      2.53 o 
  -1   3  16        8.51        8.43      4.49 o 
   0   3  16        1.56        6.18      3.51 o 
   1   3  16        4.63        6.46      5.69 o 
   2   3  16      112.36      109.96      2.74 o 
   3   3  16       12.51       14.11      4.70 o 
   4   3  16       44.85       37.28      5.48 o 
   5   3  16        0.80       -4.49      5.20 o 
  -7   4  16      211.42      194.49      7.72 o 
  -6   4  16       25.24       23.10      5.27 o 
  -5   4  16        8.59        7.09      6.53 o 
  -4   4  16       56.07       55.26      3.93 o 
  -3   4  16      164.39      156.72     10.74 o 
  -2   4  16      274.10      237.60     19.45 o 
  -1   4  16      266.45      279.24      8.92 o 
   0   4  16       57.04       56.03      5.55 o 
   1   4  16      148.60      148.64      4.21 o 
   2   4  16      132.99      136.85      4.49 o 
   3   4  16        0.03       -3.02      5.27 o 
   4   4  16        7.42       10.11      3.02 o 
  -4   5  16      108.32      126.88      7.30 o 
  -3   5  16       23.84       27.38      9.06 o 
  -2   5  16      120.64      122.45      5.34 o 
  -1   5  16        6.43        9.27      4.07 o 
   0   5  16        1.13        9.76     10.88 o 
   1   5  16        3.86       19.17      5.83 o 
  -9   1  17       80.28       85.52      9.34 o 
  -8   1  17       35.48       47.46     11.52 o 
  -7   1  17        3.86       -2.81      6.74 o 
  -6   1  17        0.40        0.35      5.48 o 
  -5   1  17      730.85      760.84     29.98 o 
  -4   1  17       12.00       15.66      4.14 o 
  -3   1  17       35.21       41.29      7.93 o 
  -2   1  17        9.86        9.62      4.14 o 
  -1   1  17     1795.02     1712.10    114.87 o 
   0   1  17      350.62      340.12      9.76 o 
   1   1  17       40.70       38.83      3.86 o 
   2   1  17      126.19      134.11      5.90 o 
   3   1  17       39.61       41.00      1.90 o 
   4   1  17       36.90       42.62      4.49 o 
   5   1  17        1.96        4.28      4.35 o 
   6   1  17      376.18      409.91     14.18 o 
  -9   2  17       66.51       64.60      4.35 o 
  -8   2  17       17.80       26.54      8.29 o 
  -7   2  17       23.40       21.98      6.32 o 
  -6   2  17      108.09       99.00     10.74 o 
  -5   2  17       12.27       12.85      4.99 o 
  -4   2  17        0.04       -0.28      3.37 o 
  -3   2  17      225.88      209.03     11.37 o 
  -2   2  17      197.17      190.77      9.06 o 
  -1   2  17      241.44      224.26     10.60 o 
   0   2  17        1.37        1.83      4.91 o 
   1   2  17        8.32       13.55      2.39 o 
   2   2  17        6.84        7.09      4.35 o 
   3   2  17      139.50      137.27      7.02 o 
   4   2  17        2.90        3.16      4.56 o 
   5   2  17       39.19       36.44      3.30 o 
  -8   3  17        8.49        6.67      4.70 o 
  -7   3  17       27.93       24.57      8.50 o 
  -6   3  17        3.48        4.14      4.77 o 
  -5   3  17     1011.02      968.60     49.57 o 
  -4   3  17      202.07      176.03     13.97 o 
  -3   3  17        0.09        0.84      5.90 o 
  -2   3  17        0.17       -0.63      7.72 o 
  -1   3  17        0.53        1.47      3.79 o 
   0   3  17      292.92      278.68     11.87 o 
   1   3  17       51.56       52.87      7.79 o 
   2   3  17        0.16        6.74      7.58 o 
   3   3  17      105.24      105.32      4.63 o 
   4   3  17        0.30       -5.37      3.58 o 
  -6   4  17        1.07        6.04      4.21 o 
  -5   4  17       37.97       42.62      3.37 o 
  -4   4  17      100.77       89.66      3.58 o 
  -3   4  17        5.00        4.56      5.76 o 
  -2   4  17        6.15        2.25      7.51 o 
  -1   4  17       23.11       20.08      6.11 o 
   0   4  17      279.77      266.74      6.88 o 
   1   4  17        0.60       -6.53      8.29 o 
   2   4  17        9.05        3.16      5.13 o 
  -9   0  18      109.66      115.64     13.06 o 
  -8   0  18       87.87       91.28      5.90 o 
  -7   0  18      463.34      518.46      6.04 o 
  -6   0  18        7.58        8.85      4.91 o 
  -5   0  18      162.39      182.35     10.18 o 
  -4   0  18        9.16        8.71      4.63 o 
  -3   0  18      839.08      817.64      2.39 o 
  -2   0  18        7.65        1.83      3.09 o 
  -1   0  18       23.87       23.66      3.65 o 
   0   0  18      240.31      245.26     10.53 o 
   1   0  18      163.53      162.05      4.63 o 
   2   0  18        3.60        1.12      5.13 o 
   3   0  18      162.22      172.87      6.60 o 
   4   0  18      183.89      205.38      9.13 o 
   5   0  18       15.47       11.52      4.00 o 
  -9   1  18        5.80        2.04      7.79 o 
  -8   1  18        9.69       12.15      3.51 o 
  -7   1  18        3.20        2.74      6.11 o 
  -6   1  18        5.56        3.79      4.00 o 
  -5   1  18        0.02        4.00      3.86 o 
  -4   1  18       35.69       38.97      4.49 o 
  -3   1  18      229.73      231.07     14.74 o 
  -2   1  18       20.54       18.04      3.58 o 
  -1   1  18       62.63       61.44      5.62 o 
   0   1  18       59.03       59.40      3.16 o 
   1   1  18       14.70       12.57      2.32 o 
   2   1  18      112.84      115.50      5.20 o 
   3   1  18       19.73       18.12      3.79 o 
   4   1  18       22.79       26.26      4.56 o 
   5   1  18       13.75       15.59      3.93 o 
  -8   2  18      374.98      434.27     17.20 o 
  -7   2  18      111.92      116.20      6.32 o 
  -6   2  18       16.38       19.38      6.18 o 
  -5   2  18       53.32       53.50      6.04 o 
  -4   2  18      180.58      198.78     11.52 o 
  -3   2  18      233.71      254.88     14.82 o 
  -2   2  18        2.49        4.21      3.09 o 
  -1   2  18      437.58      437.01     22.33 o 
   0   2  18        0.18        1.76      3.23 o 
   1   2  18      156.54      164.37     11.23 o 
   2   2  18       50.97       49.50      5.34 o 
   3   2  18       12.42       10.88      5.69 o 
   4   2  18      232.89      228.20     12.15 o 
  -7   3  18       47.78       40.93     12.99 o 
  -6   3  18       50.57       47.61      4.91 o 
  -5   3  18       50.41       54.21      7.16 o 
  -4   3  18       25.05       26.26      4.14 o 
  -3   3  18       69.64       53.78      3.93 o 
  -2   3  18        0.40       -0.21      3.30 o 
  -1   3  18        1.32        1.33      3.79 o 
   0   3  18        0.24       -4.28      4.14 o 
   1   3  18      186.20      173.71      5.13 o 
   2   3  18       53.38       53.43      3.86 o 
   3   3  18        2.53        5.13      4.49 o 
  -5   4  18        2.35        3.79      6.67 o 
  -4   4  18      334.47      300.94     18.12 o 
  -3   4  18       35.96       43.32      9.83 o 
  -2   4  18        5.13       11.37      5.27 o 
  -1   4  18      103.55       94.51      4.77 o 
   0   4  18        0.59        2.88     10.11 o 
   1   4  18        0.02        1.61      5.20 o 
  -8   1  19      194.08      206.85     10.39 o 
  -7   1  19      377.34      402.40     21.84 o 
  -6   1  19      109.29      133.76      8.00 o 
  -5   1  19        4.92        4.21      4.42 o 
  -4   1  19        0.08        3.09      5.76 o 
  -3   1  19       78.30       80.75      5.97 o 
  -2   1  19        5.37        5.41      2.11 o 
  -1   1  19       87.29       80.32      5.55 o 
   0   1  19      182.74      169.57      5.27 o 
   1   1  19      272.35      277.35      6.60 o 
   2   1  19        1.65        5.06      3.86 o 
   3   1  19       61.18       62.42      4.42 o 
   4   1  19       38.52       43.53      4.63 o 
  -7   2  19       47.42       44.23      8.50 o 
  -6   2  19        5.39        3.72      8.14 o 
  -5   2  19        0.08       -0.28      2.81 o 
  -4   2  19      125.65      107.71      8.43 o 
  -3   2  19        2.43        0.28      4.35 o 
  -2   2  19      124.74      136.71      9.76 o 
  -1   2  19      269.92      260.21      7.58 o 
   0   2  19      101.14       90.44      6.39 o 
   1   2  19       70.10       70.57      7.23 o 
   2   2  19       53.13       48.52      6.39 o 
   3   2  19        3.39       -0.91      2.46 o 
  -6   3  19       93.75       99.07      7.72 o 
  -5   3  19        0.40       -2.18      3.37 o 
  -4   3  19        0.06        3.58      5.97 o 
  -3   3  19       33.36       23.94      4.14 o 
  -2   3  19      263.23      232.90     26.12 o 
  -1   3  19        0.02        2.88      3.86 o 
   0   3  19      227.56      208.96      8.85 o 
   1   3  19      245.05      217.03     17.41 o 
   2   3  19      104.20      110.80      7.65 o 
  -7   0  20       13.08       13.06      4.42 o 
  -6   0  20      114.05      114.24      7.79 o 
  -5   0  20      136.61      144.78      7.86 o 
  -4   0  20        1.66        3.65      3.02 o 
  -3   0  20      442.71      450.14      4.21 o 
  -2   0  20       14.56       13.69      2.81 o 
  -1   0  20      163.68      170.76      2.95 o 
   0   0  20        9.25        9.34      2.11 o 
   1   0  20      224.77      257.19     13.97 o 
   2   0  20      318.46      347.70      3.93 o 
   3   0  20      289.91      291.18      5.90 o 
  -7   1  20        0.09       -3.02      5.69 o 
  -6   1  20        1.50        0.77      4.35 o 
  -5   1  20       37.35       39.46      6.25 o 
  -4   1  20        6.98        8.64      2.88 o 
  -3   1  20        1.03       -1.47      4.42 o 
  -2   1  20        8.06       12.08      2.81 o 
  -1   1  20        1.91        2.74      3.79 o 
   0   1  20        0.11        1.61      3.51 o 
   1   1  20       35.30       32.65      3.09 o 
   2   1  20        0.83        3.30      2.88 o 
   3   1  20       38.31       49.92      3.51 o 
  -6   2  20      323.21      338.15     18.61 o 
  -5   2  20       10.69       15.31      8.57 o 
  -4   2  20        1.26       10.53      6.67 o 
  -3   2  20      238.38      255.23     18.89 o 
  -2   2  20        6.48        4.84      5.06 o 
  -1   2  20      105.54       94.51      7.02 o 
   0   2  20        2.20        1.90      4.07 o 
   1   2  20       78.88       81.45      7.02 o 
   2   2  20      288.58      286.89      9.55 o 
  -4   3  20        0.12        0.98      2.67 o 
  -3   3  20        0.25        0.49      3.09 o 
  -2   3  20       14.36       13.83      4.42 o 
  -1   3  20        0.82        2.11      4.28 o 
   0   3  20       11.90       14.32      5.13 o 
  -6   1  21      250.88      257.83     14.53 o 
  -5   1  21      178.75      181.85     29.49 o 
  -4   1  21       80.92       67.83      9.06 o 
  -3   1  21       65.33       63.89      5.20 o 
  -2   1  21       27.83       23.73      5.34 o 
  -1   1  21      350.18      358.37     13.76 o 
   0   1  21       62.50       62.42      6.95 o 
   1   1  21      116.53      107.43      5.97 o 
  -4   2  21       31.70       29.14      8.00 o 
  -3   2  21        1.06       -1.19      3.72 o 
  -2   2  21       11.87       12.29      4.77 o 
  -1   2  21       75.14       59.12      6.04 o 
   0   2  21       20.16       23.87      8.43 o 
  -4   0  22      269.71      286.19      5.34 o 
  -3   0  22       75.65       86.92      7.51 o 
  -2   0  22       38.79       37.42      3.44 o 
  -1   0  22       33.55       31.10      3.09 o 
  -3   1  22        6.71        8.64      4.21 o 
  -2   1  22        2.54        5.41      5.06 o 
                                                 
